# Supplementary material for: Differential Flavonoids and Carotenoids Profiles in Grains of Six Poaceae Crops
Source: Foods. 2022 Jul 12;11(14):2068. doi: 10.3390/foods11142068 (PMC9325323; doi:10.3390/foods11142068)
Supplement: Supplementary file 1 [file foods-11-02068-s001.zip › Supplementary Table S1.xlsx]

## Sheet: Supplementary Table 1
Supplementary Table S1. A list of the 230 flavonoids and carotenoids metabolites detected in the in the six species.
id	Class	Compounds	JG21-1	JG21-2	JG21-3	QZH-1	QZH-2	QZH-3	YG1-1	YG1-2	YG1-3	NMB-1	NMB-2	NMB-3	DBQ-1	DBQ-2	DBQ-3	LM4-1	LM4-2	LM4-3	JS9-1	JS9-2	JS9-3	BTx623-1	BTx623-2	BTx623-3	17J90-1	17J90-2	17J90-3	17J1344-1	17J1344-2	17J1344-3	NPB-1	NPB-2	NPB-3	9311-1	9311-2	9311-3	B73-1	B73-2	B73-3	Mo17-1	Mo17-2	Mo17-3	JM22-1	JM22-2	JM22-3	JM47-1	JM47-2
pma0214	Flavonol	methylQuercetin O-hexoside	14.3718	14.5922	14.4767	14.3786	14.1908	13.6773	15.508	15.8846	15.4285	14.3045	14.4893	14.1196	14.4383	14.0102	13.3581	0	0	0	0	0	0	0	0	0	0	0	0	18.3056	18.1206	18.1946	0	0	0	0	0	0	0	0	0	0	0	0	0	0	0	0	0
pma0253	Flavone	O-methylChrysoeriol 5-O-hexoside	0	0	0	0	0	0	0	0	0	0	0	0	0	0	0	0	0	0	0	0	0	17.0532	17.4252	17.2392	15.2841	15.2805	15.4893	17.1752	17.2137	17.1556	0	0	0	11.446	11.3608	11.9622	0	0	0	0	0	0	0	0	0	0	0
pma0724	Flavone	Naringenin C-hexoside	0	0	0	0	0	0	0	0	0	0	0	0	0	0	0	0	0	0	0	0	0	0	0	0	13.9293	14.1033	14.0276	19.2442	19.4211	19.6766	11.7784	11.9403	11.6165	0	0	0	0	0	0	0	0	0	0	0	0	0	0
pma0760	Flavone	Selgin O-malonylhexoside	14.3021	14.4704	14.5981	14.3021	14.0276	13.8533	13.8918	13.5981	13.5142	14.4383	14.8965	14.5265	13.0049	13.4893	12.2703	0	0	0	0	0	0	0	0	0	0	0	0	13.9293	14.0951	14.2949	0	0	0	0	0	0	0	0	0	0	0	0	0	0	0	0	0
pma0779	Flavone	Tricin O-rhamnosyl-O-malonylhexoside	15.4544	15.4893	15.6964	15.718	15.5657	15.24	15.5716	15.4704	15.3752	14.6551	14.5326	14.6382	14.997	15.0743	14.9613	0	0	0	0	0	0	0	0	0	0	0	0	0	0	0	0	0	0	0	0	0	0	0	0	0	0	0	0	0	0	0	0
pma0791	Flavanone	Naringenin O-malonylhexoside	0	0	0	0	0	0	0	0	0	0	0	0	0	0	0	0	0	0	12.6371	13.0868	13.0984	12.5018	12.5018	12.5018	14.1752	14.1115	14.2586	20.0821	20.0426	20.2877	0	0	0	0	0	0	0	0	0	14.6382	14.8188	14.8037	0	0	0	0	0
pma0795	Flavone	Tricetin O-malonylhexoside	12.5411	12.3554	12.2848	12.605	13.0984	12.6817	13.2732	13.412	13.2198	0	0	0	0	0	0	0	0	0	0	0	0	14.2438	13.2703	13.757	13.7628	13.3718	13.8533	16.68	16.4071	16.5657	0	0	0	0	0	0	0	0	0	15.1397	15.0232	14.8775	0	0	0	0	0
pma1087	Flavone	C-pentosyl-C-hexosyl-apigenin	14.8727	14.8965	15.1517	13.9106	14.365	14.2061	16.5096	16.5966	16.6096	17.3581	17.2137	17.3667	13.3581	13.5265	13.5387	12.8803	13.5265	12.9495	0	0	0	14.8823	16.2949	15.5886	20.9024	20.9024	20.8727	21.5451	21.4676	21.5261	20.8651	20.6971	20.9171	19.3056	18.8906	18.9316	13.8435	14.2586	13.7731	22.3321	22.1886	22.1765	22.0359	22.2332	22.1426	23.0526	22.9916
pma1108	Flavone	Apigenin C-glucoside	14.1196	13.9658	13.7731	13.5864	13.6211	14.1115	13.92	14.2659	13.9567	13.0032	12.6119	12.8357	13.8435	13.5627	13.6096	16.1176	15.8557	16.0722	17.0638	17.0638	17.1053	14.464	14.887	14.6755	18.5165	18.8175	18.4129	19.6749	19.714	19.4354	16.7207	16.4909	16.7073	13.8727	12.9458	13.0934	0	0	0	14.7471	14.7099	14.906	0	0	0	0	0
pma1116	Flavonol	Kaempferide	0	0	0	0	0	0	0	0	0	0	0	0	0	0	0	0	0	0	0	0	0	12.2703	12.2703	12.2703	18.8175	18.724	18.8175	15.1791	14.7731	15.1517	0	0	0	0	0	0	0	0	0	15.4383	15.0575	15.0951	0	0	0	0	0
pma6371	Flavone	di-C,C-hexosyl-luteolin	17.3145	17.3581	17.4252	17.1946	17.2787	17.3233	16.0362	16.4186	16.2805	15.0058	14.7731	14.7987	14.2586	13.6991	13.9658	0	0	0	0	0	0	0	0	0	0	0	0	0	0	0	0	0	0	0	0	0	0	0	0	0	0	0	0	0	0	0	0
pma6389	Flavonol	Ayanin	13.2482	12.9366	12.8842	13.0583	12.8455	13.2076	13.0345	13.3718	13.5746	12.3961	11.8572	12.464	13.0464	13.1532	13.1405	12.7498	12.8357	12.664	12.7628	12.8533	12.7419	12.7731	13.1115	12.9423	11.5018	11.8803	12.3554	14.2586	13.9476	13.8138	0	0	0	0	0	0	13.412	13.8238	13.7099	13.8037	13.6211	13.3021	0	0	0	0	0
pma6496	Flavone	Luteolin 6-C-glucoside	13.412	13.2482	13.0818	12.7834	12.5579	13.4383	13.158	13.3987	13.0651	0	0	0	13.412	13.7834	13.5977	16.5341	16.6937	16.734	17.9431	17.9826	17.7987	14.3373	14.5447	14.441	14.9339	15.0405	15.3752	16.0058	15.977	15.8533	15.5922	15.3092	15.5387	14.5805	14.1115	14.0701	0	0	0	12.6073	12.2228	12.4151	0	0	0	13.4767	12.8297
pma6516	Flavone	C-hexosyl-apigenin O-hexosyl-O-hexoside	0	0	0	0	0	0	0	0	0	0	0	0	0	0	0	0	0	0	0	0	0	0	0	0	16.4925	15.8942	16.183	0	0	0	0	0	0	0	0	0	0	0	0	0	0	0	14.7313	15.3127	15.2549	14.2288	14.1196
pma6518	Flavone	C-pentosyl-chrysoeriol 7-O-feruloylhexoside	0	0	0	0	0	0	0	0	0	12.3106	12.1261	12.9495	0	0	0	0	0	0	0	0	0	0	0	0	0	0	0	0	0	0	17.5878	17.4736	17.5049	15.3615	14.8138	14.863	0	0	0	14.2137	14.0532	13.7099	0	0	0	0	0
pma6558	Flavone	Velutin	0	0	0	0	0	0	0	0	0	13.3853	13.8918	13.7099	0	0	0	0	0	0	0	0	0	18.5842	18.9992	18.7917	18.6347	18.0847	18.1655	18.7273	18.606	18.2696	0	0	0	0	0	0	0	0	0	19.1257	18.5842	19.0717	0	0	0	0	0
pma6586	Flavone	Tricin O-glycerylhexoside	0	0	0	0	0	0	12.4475	12.3907	12.5043	14.1674	13.3853	13.8238	0	0	0	0	0	0	0	0	0	0	0	0	12.9784	13.2541	12.6839	18.6731	18.4616	18.3962	0	0	0	13.9385	13.1923	13.3718	0	0	0	0	0	0	0	0	0	0	0
pma6638	Flavone	O-methylChrysoeriol 7-O-hexoside	0	0	0	0	0	0	0	0	0	0	0	0	0	0	0	0	0	0	0	0	0	17.5582	17.7602	17.6592	15.5746	15.6883	15.887	17.5878	17.7273	17.5204	0	0	0	12.6211	12.7207	12.8178	0	0	0	0	0	0	0	0	0	0	0
pma6639	Flavonol	Isorhamnetin O-hexoside	16.1888	15.8989	16.2269	15.768	15.6964	15.3581	17.1257	17.2877	16.9658	15.4186	15.4736	15.0785	15.887	15.7233	15.4862	13.7834	13.6551	13.7834	0	0	0	14.2877	14.2363	14.262	15.5447	15.1596	15.448	19.6628	19.4576	19.5601	0	0	0	0	0	0	13.607	13.4512	13.7628	13.9106	13.7834	13.847	0	0	0	0	0
pma6647	Flavone	C-hexosyl-chrysoeriol O-hexoside	0	0	0	14.2659	13.8138	13.6211	14.5018	14.6268	14.6551	0	0	0	13.1864	13.4252	12.9476	17.3321	17.2232	17.3836	18.5805	18.4893	18.3709	0	0	0	13.6497	14.1196	13.1799	13.3304	13.9385	13.5864	0	0	0	0	0	0	0	0	0	15.2061	14.8337	14.6551	0	0	0	14.8484	14.3021
pmb0277	Flavone	Tricin	18.6697	19.5146	18.9992	18.0899	18.0951	18.0925	18.8207	18.9459	18.1104	19.6096	18.9937	19.3017	19.4854	19.6417	19.0506	15.768	16.6024	16.068	14.1596	14.464	13.6883	14.4054	14.0362	14.2208	16.3206	16.3056	16.3356	20.4375	20.1946	20.1825	17.9714	18.1357	18.562	15.3819	14.9431	14.726	17.3056	17.6301	17.9545	20.265	19.816	20.2302	15.1791	14.9703	15.5746	16.1517	15.7099
pmb0322	Flavone	3’,4’,5’-Tricetin O-rutinoside	13.4512	13.3853	13.3718	13.5864	13.3853	13.2482	13.4252	13.5142	13.3718	14.0447	14.1277	13.7936	13.9926	13.863	13.6096	0	0	0	0	0	0	0	0	0	0	0	0	12.1033	12.6506	12.1861	11.9873	11.8494	12.1098	0	0	0	13.9926	14.9246	14.3718	16.0102	16.2696	16.3718	13.118	13.0014	13.3581	13.2137	13.2198
pmb0550	Anthocyanins	Cyanidin 3-O-glucoside (Kuromanin)	0	0	0	0	0	0	0	0	0	0	0	0	0	0	0	0	0	0	0	0	0	0	0	0	0	0	0	18.8361	18.8965	19.1357	0	0	0	0	0	0	0	0	0	0	0	0	0	0	0	0	0
pmb0563	Anthocyanins	Peonidin	0	0	0	0	0	0	0	0	0	0	0	0	0	0	0	0	0	0	0	0	0	0	0	0	18.392	18.7207	18.8817	15.6523	15.0145	15.2512	0	0	0	0	0	0	0	0	0	15.601	15.049	15.1033	0	0	0	0	0
pmb0569	Flavone	Syringetin 5-O-hexoside	0	0	0	0	0	0	12.6119	12.6609	12.7099	0	0	0	0	0	0	0	0	0	0	0	0	0	0	0	0	0	0	18.1104	18.1206	18.1655	0	0	0	0	0	0	12.2848	12.4666	12.3415	12.9106	12.8553	13.0084	0	0	0	0	0
pmb0587	Flavone	Chrysoeriol O-glucuronic acid-O-hexoside	0	0	0	0	0	0	0	0	0	0	0	0	0	0	0	0	0	0	0	0	0	0	0	0	0	0	0	0	0	0	15.0659	15.1277	15.1196	15.0014	15.1033	15.0951	0	0	0	12.1163	12.0934	12.5265	0	0	0	0	0
pmb0588	Flavone	Luteolin 3',7-di-O-glucoside	24.4425	24.5754	24.6918	24.4105	24.654	24.5754	23.4425	23.7182	23.654	22.2006	22.2155	22.2419	21.5213	21.1825	21.3266	16.2732	16.2004	16.1236	16.786	16.8846	16.7731	0	0	0	0	0	0	0	0	0	16.1984	15.9106	16.0847	13.2776	13.9837	13.8037	0	0	0	0	0	0	0	0	0	0	0
pmb0592	Flavone	Chrysoeriol O-hexosyl-O-rutinoside	0	0	0	0	0	0	0	0	0	0	0	0	0	0	0	0	0	0	0	0	0	16.4087	16.4236	16.4162	20.0156	19.7844	19.9601	14.9339	14.6495	14.8037	0	0	0	0	0	0	0	0	0	0	0	0	17.1457	17.4415	17.1946	17.5878	17.68
pmb0595	Flavonol	Isorhamnetin 5-O-hexoside	16.0447	15.8337	16.3269	15.4021	15.5746	15.4704	17.1357	17.2042	16.734	15.5173	15.718	15.2805	15.8654	15.5834	15.4219	0	0	0	0	0	0	13.8918	13.8918	13.8918	15.1517	14.8138	15.3127	19.4067	19.5507	19.6186	0	0	0	0	0	0	0	0	0	0	0	0	0	0	0	0	0
pmb0601	Flavone	Chrysoeriol O-hexosyl-O-pentoside	0	0	0	0	0	0	0	0	0	0	0	0	0	0	0	0	0	0	0	0	0	0	0	0	14.1033	14.5326	14.4893	13.9567	13.8918	13.5387	14.7471	14.9926	15.3269	14.6268	14.5447	14.3512	0	0	0	15.8435	15.6268	15.9904	0	0	0	17.1457	16.8965
pmb0602	Flavone	Syringetin 7-O-hexoside	0	0	0	0	0	0	12.5911	12.8784	12.7347	12.464	12.6409	12.8178	12.3608	12.06	12.4014	0	0	0	0	0	0	0	0	0	0	0	0	18.1704	18.1556	18.2232	0	0	0	0	0	0	12.5717	12.2497	12.8937	12.1799	12.6004	12.3901	0	0	0	12.5068	12.5068
pmb0603	Flavone	Chrysoeriol O-hexosyl-O-hexoside	0	0	0	12.0049	12.0701	11.2644	13.0718	13.279	13.1674	0	0	0	0	0	0	0	0	0	0	0	0	11.9549	11.7398	11.8474	15.5657	15.6773	15.7419	12.8317	12.1	12.3021	0	0	0	0	0	0	0	0	0	12.7997	12.4173	12.7249	0	0	0	0	0
pmb0605	Flavone	Apigenin 7-O-glucoside (Cosmosiin)	0	0	0	0	0	0	0	0	0	14.1115	13.9748	13.6439	0	0	0	0	0	0	12.5651	13.1501	12.0634	16.4783	17.1357	16.807	20.2066	20.3538	20.1206	21.9812	21.9777	21.953	14.6607	14.9703	14.5507	14.183	14.0276	14.1053	0	0	0	19.7373	19.0102	19.2989	0	0	0	14.1196	14.0785
pmb0607	Flavone	Chrysoeriol 7-O-hexoside	19.4933	19.547	19.5413	19.7389	19.85	19.4815	21.3156	21.3592	21.1825	17.1752	16.9431	17.0426	19.3277	18.9112	18.8846	15.4704	15.9223	15.7706	16.68	16.734	16.7731	19.4991	19.1679	19.3335	22.2821	22.5213	22.5983	21.3538	21.2419	21.265	18.7667	18.8207	18.7764	17.6937	17.0426	16.9083	0	0	0	20.2989	19.7207	19.9009	15.1674	15.8287	15.2137	17.1946	17.4252
pmb0608	Flavone	Chrysoeriol O-malonylhexoside	17.5657	17.4736	17.6453	17.8667	18.0426	17.7471	17.9431	18.1946	17.6937	14.6325	15.0701	15.0102	15.6068	14.9012	15.0951	0	0	0	0	0	0	15.3752	15.2913	15.3332	18.3709	18.3056	18.3878	18.4293	18.3365	18.3878	0	0	0	0	0	0	0	0	0	17.3056	17.3836	17.417	0	0	0	0	0
pmb0618	Flavone	8-C-hexosyl-hesperetin O-hexoside	0	0	0	0	0	0	11.3332	11.8376	12.2615	0	0	0	0	0	0	0	0	0	0	0	0	0	0	0	0	0	0	20.3321	20.2302	20.265	0	0	0	0	0	0	11.8016	11.8178	11.7855	11.3387	11.9031	11.769	13.5265	13.7628	13.9476	12.7524	12.7185
pmb0620	Flavone	Chrysoeriol 6-C-hexoside 8-C-hexoside-O-hexoside	0	0	0	0	0	0	0	0	0	0	0	0	0	0	0	14.6718	15.0102	15.0276	16.0701	16.3145	16.1176	0	0	0	0	0	0	0	0	0	0	0	0	0	0	0	0	0	0	0	0	0	0	0	0	0	0
pmb0622	Flavone	C-hexosyl-luteolin O-hexoside	13.5507	13.6325	13.6439	13.6439	13.7099	13.5507	14.0868	14.3786	14.392	11.6839	11.3987	11.4919	12.1984	11.5018	11.7855	11.3608	12.0154	11.9366	13.2363	13.0885	13.0532	0	0	0	12.4486	11.9549	12.2467	0	0	0	0	0	0	0	0	0	14.6096	14.1196	14.0868	14.7524	14.5627	14.6718	13.7731	14.0617	14.1908	13.6325	13.92
pmb0623	Flavone	6-C-hexosyl chrysoeriol O-hexoside	0	0	0	0	0	0	0	0	0	0	0	0	0	0	0	15.2659	15.365	15.1946	16.8846	17.0211	17.0211	0	0	0	0	0	0	0	0	0	12.2378	12.3745	12.2674	0	0	0	0	0	0	0	0	0	0	0	0	0	0
pmb0624	Flavone	6-C-hexosyl-luteolin O-hexoside	0	0	0	0	0	0	0	0	0	0	0	0	0	0	0	14.7419	14.6662	14.8918	14.9792	15.1674	15.412	13.2061	12.6817	12.9439	13.1049	12.8357	12.8057	12.6684	13.0102	13.3853	0	0	0	0	0	0	0	0	0	13.3581	12.9256	13.0137	0	0	0	0	0
pmb0631	Flavone	C-hexosyl-luteolin C-pentoside	0	0	0	0	0	0	0	0	0	0	0	0	0	0	0	0	0	0	0	0	0	0	0	0	16.7731	16.2512	16.6382	15.0617	15.0532	15.1074	17.9714	17.7731	17.9431	15.9083	15.0575	14.9431	12.7566	12.2258	12.1737	15.2549	14.9837	15.1277	17.1556	17.2232	17.185	18.7764	18.6132
pmb0636	Flavone	6-C-hexosyl luteolin O-pentoside	0	0	0	0	0	0	0	0	0	0	0	0	0	0	0	0	0	0	0	0	0	0	0	0	15.7046	14.8775	15.5265	13.3853	13.2805	13.5627	16.8846	16.734	16.8606	14.6828	14.4054	13.6883	0	0	0	13.9567	13.3718	13.7524	16.0447	15.8654	16.0036	17.6311	17.3233
pmb0639	Flavone	8-C-hexosyl-apigenin O-hexosyl-O-hexoside	13.5507	13.4383	13.8823	12.9567	13.3853	13.0447	12.5627	12.1389	12.0901	12.1485	11.8455	12.1799	13.5018	13.7313	13.1016	13.3304	13.1737	13.464	14.5981	14.508	14.3092	0	0	0	0	0	0	0	0	0	0	0	0	0	0	0	0	0	0	0	0	0	0	0	0	0	0
pmb0645	Flavone	6-C-hexosyl-hesperetin O-hexoside	16.5522	16.5173	16.5188	16.5612	16.5265	16.7207	15.6773	15.887	15.846	14.5387	14.4054	14.6828	13.5265	13.8727	13.2273	0	0	0	0	0	0	0	0	0	0	0	0	16.1236	15.92	16.1576	0	0	0	0	0	0	0	0	0	0	0	0	0	0	0	0	0
pmb0652	Flavone	C-hexosyl-apigenin O-pentoside	0	0	0	0	0	0	0	0	0	0	0	0	0	0	0	0	0	0	0	0	0	0	0	0	15.3684	15.0102	15.6183	15.8312	15.863	15.8386	15.0276	15.0617	15.1357	13.6211	13.2718	13.0396	0	0	0	16.4269	16.1984	16.1927	16.8965	16.9658	16.8965	17.8906	17.7073
pmb0653	Flavone	di-C,C-hexosyl-apigenin	13.7207	13.6211	13.5142	13.8727	13.6773	13.464	13.4893	13.2556	13.5864	0	0	0	17.3056	17.2696	17.3145	0	0	0	0	0	0	0	0	0	0	0	0	12.605	12.3826	12.5699	0	0	0	0	0	0	0	0	0	0	0	0	0	0	0	0	0
pmb0661	Flavone	Chrysoeriol C-hexosyl-O-rhamnoside	0	0	0	0	0	0	0	0	0	0	0	0	0	0	0	15.8484	15.6495	15.913	18.7537	18.6697	18.6662	0	0	0	0	0	0	0	0	0	0	0	0	0	0	0	15.4186	15.1791	14.7153	19.0664	18.9882	19.1874	11.9069	13.3443	12.5746	15.2099	15.2099
pmb0665	Flavone	Luteolin 8-C-hexosyl-O-hexoside	14.2512	14.2363	13.5627	13.4252	13.5627	13.6325	13.4252	13.2615	13.3434	13.5387	13.1548	13.1517	14.5265	12.7099	13.0818	0	0	0	14.6991	14.7018	14.7046	0	0	0	0	0	0	16.2567	16.7207	16.6382	0	0	0	0	0	0	15.9748	16.0211	15.3819	14.4461	14.3718	14.5204	0	0	0	14.4186	14.6382
pmb0666	Flavone	6-C-hexosyl-apigenin O-sinapoylhexoside	0	0	0	0	0	0	0	0	0	0	0	0	0	0	0	0	0	0	0	0	0	0	0	0	0	0	0	13.9926	13.8435	14.2586	16.2622	16.2419	16.2099	13.5981	13.0701	13.6551	0	0	0	0	0	0	17.0211	17.2137	16.8846	17.4004	17.4893
pmb0672	Flavone	6-C-hexosyl-apigenin O-feruloylhexoside	0	0	0	0	0	0	0	0	0	0	0	0	0	0	0	0	0	0	0	0	0	16.92	16.8238	16.8719	20.4273	20.1332	20.3101	15.2475	15.4925	15.1517	0	0	0	0	0	0	0	0	0	0	0	0	17.5951	17.7537	17.68	18.0479	18.0847
pmb0673	Flavone	Apigenin 6-C-pentoside	0	0	0	0	0	0	0	0	0	0	0	0	0	0	0	0	0	0	0	0	0	12.7545	13.1033	12.9289	16.7337	16.7602	16.7073	15.0014	15.0532	14.7936	13.7628	14.2061	13.9926	12.4615	12.4666	12.464	0	0	0	14.7046	15.0232	14.8823	0	0	0	13.2527	12.7271
pmb0678	Flavone	8-C-hexosyl-apigenin O-feruloylhexoside	0	0	0	0	0	0	0	0	0	0	0	0	0	0	0	0	0	0	0	0	0	0	0	0	0	0	0	0	0	0	17.5878	17.6731	17.7005	15.4576	15.0362	14.8965	0	0	0	0	0	0	0	0	0	0	0
pmb0681	Flavone	Apigenin 8-C-pentoside	0	0	0	0	0	0	0	0	0	0	0	0	0	0	0	0	0	0	0	0	0	12.7834	12.7834	12.7834	15.9447	15.9012	15.9882	14.6607	14.3373	14.2213	12.3191	12.9012	13.8823	12.6817	12.1923	12.437	0	0	0	14.1674	13.8037	13.9926	0	0	0	0	0
pmb0682	Flavone	8-C-hexosyl-apigenin O-sinapoylhexoside	0	0	0	0	0	0	0	0	0	0	0	0	0	0	0	0	0	0	0	0	0	0	0	0	0	0	0	0	0	0	18.0102	18.0638	18.0951	18.1257	17.4815	17.4415	0	0	0	14.5387	14.3987	14.6662	0	0	0	0	0
pmb0693	Flavone	C-hexosyl-apigenin C-pentoside	13.7099	13.9567	13.4767	12.2076	12.8098	12.7249	15.5567	15.7073	15.7757	16.0297	15.968	15.9703	12.8847	12.7628	13.0067	0	0	0	0	0	0	15.5657	15.2949	15.4303	20.1946	20.2184	20.0951	20.2066	20.1079	20.1079	18.714	18.7699	19.0102	17.1655	16.8113	17.1556	12.4014	13.0684	12.446	21.1015	20.9098	20.9171	20.895	21.1395	20.9951	21.7915	21.8802
pmb0696	Flavone	8-C-hexosyl chrysoeriol O-hexoside	0	0	0	0	0	0	0	0	0	0	0	0	0	0	0	18.3495	18.5088	18.4893	19.7634	19.8727	19.7987	14.3092	14.365	14.3371	14.508	14.997	15.1277	13.8037	13.3853	13.5142	0	0	0	0	0	0	14.5265	14.6096	14.1437	13.2198	13.0549	12.7185	0	0	0	12.7356	12.7356
pmb0701	Flavone	Chrysoeriol 8-C-hexoside	0	0	0	12.7398	12.2906	12.6484	0	0	0	0	0	0	0	0	0	16.5922	16.7987	16.9316	18.6937	18.7602	18.5088	11.5603	11.9106	11.7355	13.2877	12.6165	13.0049	14.9106	15.0575	14.5447	16.4285	16.3769	16.579	13.6211	13.3718	13.412	13.5627	13.0663	12.5699	13.4512	13.1341	14.2438	11.4512	12.3526	11.9019	13.9748	13.2378
pmb0711	Flavonol	Quercetin 7-O-rutinoside	15.0868	15.0102	15.0362	12.584	13.3163	13.1984	17.7667	17.2512	17.5089	13.8138	12.8396	13.0084	12.4623	11.9144	13.0102	14.1473	13.3021	14.9926	13.4252	14.2438	13.5142	14.5687	14.6607	14.6147	14.8037	13.9385	14.2061	21.5685	21.5685	21.5165	13.2378	13.6991	13.8435	13.9658	12.5191	13.2425	13.5981	12.5216	12.0154	14.412	13.8238	12.8037	13.3304	12.8158	13.1658	12.3387	12.5864
pmb0712	Flavone	Tricin 5-O-hexosyl-O-hexoside	15.7834	15.8654	15.601	14.3092	13.9748	13.9385	15.5111	15.68	15.5951	17.3145	17.3056	17.1053	14.6718	14.8727	15.0189	0	0	0	0	0	0	0	0	0	12.1389	12.0077	11.8765	13.9837	14.0014	14.0189	18.3878	18.1946	18.5088	14.392	14.2659	14.1033	0	0	0	12.3106	12.1485	11.9766	0	0	0	12.4331	12.3934
pmb0713	Flavone	Tricin 7-O-hexosyl-O-hexoside	15.6828	15.5387	15.5173	14.0014	14.0532	13.8037	15.5173	15.5597	15.4153	17.4576	16.9316	16.9658	14.6268	14.8088	14.9703	0	0	0	0	0	0	0	0	0	12.9827	13.3443	12.6211	14.0102	13.6662	13.5746	18.2042	18.1655	18.3836	14.5687	14.3233	14.1674	0	0	0	0	0	0	0	0	0	12.0498	12.1706
pmb0716	Flavone	Tricin di-O-hexoside	17.1257	17.1257	17.4004	16.5951	16.6382	16.5432	18.1407	18.1407	18.0691	18.9742	19.2302	18.8936	17.0951	17.1655	17.0426	0	0	0	0	0	0	0	0	0	0	0	0	15.9904	15.5296	15.8533	16.7073	16.3127	16.5702	13.2288	12.8669	12.3961	0	0	0	14.7628	14.7419	15.1791	0	0	0	12.5651	12.4173
pmb0720	Flavone	Tricin O-malonylhexoside	19.7634	19.503	19.8361	19.1531	19.2326	19.0585	18.9826	19.2232	18.8269	20.2302	20.2989	20.0821	18.2372	18.1898	17.92	14.3304	14.9567	14.9106	12.8784	12.6662	12.7723	0	0	0	0	0	0	19.8576	19.7504	19.7586	15.0102	15.1869	15.1236	0	0	0	0	0	0	16.68	16.7602	16.9316	12.9662	13.0617	12.8707	0	0
pmb0732	Flavone	Tricin 5-O-feruloylhexoside	0	0	0	0	0	0	0	0	0	0	0	0	0	0	0	0	0	0	0	0	0	0	0	0	0	0	0	0	0	0	0	0	0	0	0	0	15.5234	16.3127	15.8337	17.2042	17.392	17.6168	0	0	0	0	0
pmb0736	Flavone	Tricin 7-O-hexoside	21.632	21.7098	21.6714	21.2821	21.3045	21.1519	21.6051	21.6096	21.4273	20.8576	20.7634	20.654	21.3645	21.1765	21.0559	15.3373	15.4318	15.5597	14.6154	14.0868	14.2586	13.8238	13.3987	13.6113	14.4767	14.4318	14.6991	22.3988	22.2792	22.3936	22.5165	22.3778	22.6992	19.0453	18.4933	18.6382	13.9837	15.0102	14.6495	18.7005	18.2184	18.4775	16.3735	16.8484	16.5265	18.7955	18.7373
pmb0745	Flavone	Tricin 4'-O-syringyl alcohol	13.6439	13.5981	13.3718	12.2615	12.3907	11.973	13.3304	13.8238	13.5771	14.2512	13.6551	15.4415	11.6618	12.3078	11.4094	11.4615	12.183	12.2877	0	0	0	0	0	0	0	0	0	0	0	0	0	0	0	11.6165	10.8842	10.9801	13.3021	13.9926	12.9549	12.3332	11.9658	12.1495	11.2586	11.1611	11.2228	11.3106	10.7895
pmb0835	Polyphenol	Gallocatechin-gallocatechin	14.1357	14.0362	14.2213	13.3581	13.3304	13.2258	13.8138	14.1437	13.8823	13.6883	13.5627	13.5265	13.1212	12.7649	12.973	14.7783	14.7834	14.9339	15.9522	15.977	15.997	18.8484	18.7106	18.7795	17.1053	16.7207	17.1053	17.8727	17.7796	17.9258	17.9601	17.8238	17.8175	19.5582	19.816	19.7439	12.4615	13.1163	12.4993	12.4538	12.6795	13.1969	13.6883	13.3718	13.6211	13.8138	14.3581
pmb0837	Proanthocyanidins	Procyanidin A3	0	0	0	0	0	0	0	0	0	0	0	0	0	0	0	0	0	0	0	0	0	0	0	0	0	0	0	18.3408	17.7406	17.7731	0	0	0	0	0	0	0	0	0	0	0	0	0	0	0	0	0
pmb2831	Polyphenol	Protocatechuic acid O-glucoside	0	0	0	0	0	0	0	0	0	0	0	0	0	0	0	0	0	0	13.0868	13.1469	13.3163	0	0	0	14.1752	13.8918	14.0701	0	0	0	13.1261	13.0901	13.1469	15.3512	15.5687	15.4608	16.4021	16.4688	16.1457	17.1357	17.1155	16.9658	17.6382	17.5127	17.4252	16.0319	15.9177
pmb2954	Flavone	Luteolin O-hexosyl-O-hexosyl-O-hexoside	0	0	0	0	0	0	0	0	0	0	0	0	0	0	0	0	0	0	11.9476	12.1	12.1923	11.744	11.865	11.8045	0	0	0	19.3709	19.4736	19.647	0	0	0	0	0	0	0	0	0	0	0	0	0	0	0	12.9604	13.1752
pmb2957	Anthocyanins	Cyanidin O-syringic acid	13.3021	13.1721	13.1228	12.9069	12.9163	12.7142	12.1643	12.5265	12.1954	14.1196	14.1357	14.0102	12.8784	12.7731	12.8611	11.1163	11.4409	11.5314	13.3021	13.3021	13.3163	14.392	14.2732	14.3326	12.9031	12.865	13.263	16.7731	16.5687	16.9083	12.3276	12.5314	12.577	0	0	0	15.464	15.0362	14.7783	15.5507	15.8727	15.669	13.1049	12.8514	13.1861	14.0014	13.9012
pmb2976	Flavone	Chrysoeriol C-pentosyl-O-hexosyl-O-hexoside	12.2935	11.9106	12.2819	12.2198	12.0327	12.1131	0	0	0	0	0	0	0	0	0	11.2992	10.4409	11.2992	13.3581	13.1405	13.1	0	0	0	11.8994	11.8138	11.3276	0	0	0	0	0	0	0	0	0	0	0	0	0	0	0	0	0	0	0	0
pmb2978	Flavone	Apigenin O-hexosyl-O-pentoside	0	0	0	0	0	0	0	0	0	0	0	0	0	0	0	0	0	0	0	0	0	12.2348	12.2348	12.2348	13.92	14.2586	14.1357	15.8654	16.1033	15.9522	13.5387	13.7419	13.5981	12.1421	12.3276	11.9031	0	0	0	17.624	17.2967	17.4656	0	0	0	16.9545	16.9882
pmb2987	Flavone	Acacetin O-acetyl hexoside	0	0	0	0	0	0	0	0	0	0	0	0	0	0	0	13.6211	13.6211	13.6883	14.1984	14.2877	14.183	14.2137	13.9476	14.0807	14.7731	14.6883	14.8484	15.4736	15.1115	15.0532	15.1115	15.0447	14.9882	13.1938	12.863	12.7398	15.1556	15.8113	15.9725	16.9431	16.9882	17.3581	0	0	0	0	0
pmb2991	Flavone	Apigenin O-hexosyl-O-rutinoside	0	0	0	0	0	0	0	0	0	0	0	0	0	0	0	0	0	0	0	0	0	13.6662	13.4767	13.5715	21.2125	21.1079	21.3484	17.8361	18.0743	17.92	0	0	0	0	0	0	0	0	0	0	0	0	15.601	16.3216	15.9499	18.2372	17.9601
pmb2997	Flavone	Chrysoeriol O-hexosyl-O-hexosyl-O-Glucuronic acid	0	0	0	0	0	0	0	0	0	0	0	0	0	0	0	0	0	0	0	0	0	0	0	0	0	0	0	0	0	0	14.8679	15.0319	15.1236	12.4226	11.6883	11.9366	0	0	0	12.1984	12.9069	12.2819	0	0	0	0	0
pmb2999	Flavone	Chrysoeriol 5-O-hexoside	0	0	0	0	0	0	0	0	0	0	0	0	0	0	0	0	0	0	0	0	0	13.5507	12.8956	13.2232	19.8995	19.895	20.0426	15.1517	15.7498	14.8533	0	0	0	0	0	0	0	0	0	16.9545	16.3853	16.417	0	0	0	0	0
pmb3000	Flavone	Chrysoeriol O-acetylhexoside	0	0	0	0	0	0	0	0	0	0	0	0	0	0	0	0	0	0	0	0	0	0	0	0	13.06	13.1578	13.2556	14.0102	14.6495	13.4383	0	0	0	0	0	0	16.0036	15.8582	15.9454	15.6937	15.8238	15.6662	0	0	0	0	0
pmb3002	Flavone	Chrysoeriol 7-O-rutinoside	0	0	0	0	0	0	0	0	0	0	0	0	0	0	0	0	0	0	0	0	0	16.5966	16.6662	16.6314	21.0559	21.1015	21.2006	16.6662	16.786	16.6937	19.5676	19.4736	19.5768	18.1457	17.417	17.6453	11.7731	12.5314	11.9031	16.365	16.2326	16.4925	17.7796	17.7005	17.5204	19.5069	19.163
pmb3013	Flavonol	Isorhamnetin O-acetyl-hexoside	13.3443	13.5746	13.4252	13.1357	13.1469	12.5241	12.2963	12.6119	12.2674	13.5746	13.3987	13.3718	12.4742	11.7814	11.6119	0	0	0	0	0	0	0	0	0	0	0	0	13.1115	12.6817	13.1196	0	0	0	0	0	0	0	0	0	0	0	0	0	0	0	0	0
pmb3014	Flavone	Luteolin O-eudesmic acid-O-hexoside	0	0	0	0	0	0	0	0	0	0	0	0	0	0	0	0	0	0	0	0	0	0	0	0	0	0	0	14.92	14.863	14.4576	0	0	0	0	0	0	0	0	0	0	0	0	0	0	0	0	0
pmb3023	Flavone	Eriodictyol C-hexoside	0	0	0	0	0	0	0	0	0	0	0	0	0	0	0	14.1357	13.9385	13.8435	14.2512	14.1115	14.3021	13.2703	13.2877	13.279	13.5864	14.0189	14.0532	18.6417	18.5842	18.9054	11.9476	11.697	11.9403	11.043	11.3276	11.1923	0	0	0	12.9549	13.3853	13.1969	0	0	0	0	0
pmb3024	Flavone	Luteolin C-hexoside	13.7936	13.8918	13.5018	12.9458	13.4512	13.464	13.9385	14.0189	13.8823	12.0362	11.6027	11.7056	13.6325	14.1674	13.9	17.6731	17.6453	17.6869	18.6971	18.805	18.7073	15.2512	15.2475	15.2493	15.4318	15.5018	15.7731	16.4799	16.4512	16.7987	16.464	16.2549	16.5922	15.6039	15.0532	14.8088	13.0851	11.3387	12.6325	13.7099	12.9586	13.3342	0	0	0	14.7885	14.4831
pmb3028	Flavone	Tricin O-sinapic acid	0	0	0	0	0	0	0	0	0	0	0	0	0	0	0	0	0	0	0	0	0	0	0	0	0	0	0	12.4486	13.3718	12.9819	0	0	0	11.4666	12.1196	10.6348	0	0	0	0	0	0	15.8751	16.2042	16.2877	17.1457	17.1946
pmb3031	Flavone	Tricin O-glycerol	11.4041	11.1799	11.0835	11.0362	11.6211	10.7977	12.9979	13.3581	12.8017	16.624	16.3598	17.0951	10.9069	10.7977	10.7649	10.7977	11.2819	11.4818	9.77643	10.3332	10.0548	0	0	0	0	0	0	0	0	0	0	0	0	11.4564	11.5018	11.5265	14.183	14.8727	14.4448	13.9385	13.6096	14.3512	11.4919	11.9837	11.7731	12.4041	11.9476
pmb3032	Flavone	Tricin O-malonyl rhamnoside	11.7271	12.1066	12.1033	11.6303	11.7773	11.3498	13.3853	13.2795	13.1737	15.734	15.5204	15.6272	11.933	11.3934	11.2761	12.3276	12.5387	12.6684	0	0	0	0	0	0	0	0	0	0	0	0	11.3772	10.8455	12.7793	11.697	11.6707	12.0498	15.7834	16.4512	16.1556	14.0276	13.412	15.0405	0	0	0	11.4666	11.4666
pmb3041	Flavone	Tricin O-saccharic acid	0	0	0	0	0	0	0	0	0	0	0	0	0	0	0	11.5362	11.5362	12.0189	0	0	0	0	0	0	0	0	0	0	0	0	0	0	0	0	0	0	0	0	0	0	0	0	14.2288	14.392	14.0014	16.6382	16.5432
pmb3042	Flavone	Tricin 5-O-hexoside	11.4666	12.1261	11.4666	0	0	0	11.5981	11.3826	11.2644	12.6234	12.7503	12.3247	0	0	0	0	0	0	0	0	0	0	0	0	0	0	0	0	0	0	12.4486	12.0119	11.7482	13.3853	12.8975	12.3134	13.9658	14.8138	14.3581	17.6593	17.7406	17.624	15.8113	16.0232	15.9083	16.6096	16.6662
pmb3043	Flavone	Tricin 5-O-rutinoside	0	0	0	0	0	0	0	0	0	0	0	0	0	0	0	0	0	0	0	0	0	0	0	0	0	0	0	14.7313	14.997	15.2438	22.0325	22.1079	22.1581	18.4496	17.977	17.9488	15.9703	16.9992	16.3321	19.0506	18.9402	19.3773	18.4576	18.6662	18.6311	20.4576	20.1704
pmb3045	Flavone	Tricin O-glucuronic acid	0	0	0	0	0	0	0	0	0	0	0	0	0	0	0	0	0	0	0	0	0	0	0	0	0	0	0	10.6883	11.1421	11.6618	0	0	0	0	0	0	0	0	0	14.9837	14.5018	14.6883	12.2761	11.697	12.158	14.9882	14.3987
pmb3047	Flavone	Tricin 4'-O-(syringyl alcohol) ether 5-O-hexoside	0	0	0	0	0	0	0	0	0	0	0	0	0	0	0	0	0	0	0	0	0	0	0	0	0	0	0	12.9658	13.2243	13.5387	0	0	0	0	0	0	0	0	0	0	0	0	0	0	0	11.3608	11.3608
pmb3052	Flavone	Tricin 4'-O-β-guaiacylglycerol	13.5627	14.0701	13.9567	13.1768	13.5627	13.1627	15.1869	15.0581	14.9293	17.6168	17.4252	17.521	14.0189	13.5864	13.3443	14.8037	15.1033	15.0909	12.1389	12.1548	12.3163	0	0	0	0	0	0	0	0	0	13.7628	13.1923	14.8188	14.2213	14.0532	14.3373	18.0047	18.7039	18.4536	16.6937	16.1888	16.4413	12.5817	12.6303	12.3247	13.7834	13.3443
pmb3053	Flavone	Tricin O-eudesmic acid	13.8238	14.0785	14.0785	13.7313	13.9926	13.7628	15.1437	15.1357	15.0058	16.2732	16.0701	16.734	14.9106	15.1357	14.9658	13.8037	13.7419	13.7099	14.2288	14.4448	14.365	14.1517	14.1596	14.1556	14.4831	14.1033	14.464	14.4893	14.5326	14.365	15.0232	15.0319	15.0189	15.1196	15.1517	15.0447	14.8533	15.3887	15.1984	14.8775	14.7731	15.1674	14.2877	13.9837	14.4186	13.9658	13.8337
pmb3894	Flavonol	Di-O-methylquercetin	22.2273	22.002	22.1047	22.2066	22.3073	22.3511	24.1642	24.217	24.2317	22.9334	22.6671	22.9495	23.9847	23.8576	23.976	21.6231	21.6006	21.5545	23.1111	23.3645	23.3101	22.3699	22.3831	22.3765	23.2214	23.0707	23.4425	24.0526	24.3376	24.0105	24.1719	24.2021	24.1565	24.6703	24.7338	24.7846	23.5638	23.8191	23.7286	23.5983	23.7286	23.7895	24.8336	24.6649	24.8904	23.4041	23.0935
pmc1990	Flavanone	4'-Hydroxy-5,7-dimethoxyflavanone	21.3101	21.2707	22.0559	22.0088	21.3376	21.2989	21.2361	21.3188	21.4015	21.5451	21.417	22.2155	21.1642	21.2125	21.5731	20.8876	21.1704	21.1332	22.263	22.1143	22.4118	21.4726	21.2989	21.3858	21.1825	21.3045	21.0821	21.265	20.9951	21.0426	21.1269	20.9742	20.8269	22.417	22.4027	22.3884	20.5165	20.7223	20.6096	20.3857	20.3538	20.2419	20.8802	20.6453	20.5731	20.7955	20.8113
pme0002	Flavanone	Hesperetin 7-O-neohesperidoside (Neohesperidin)	13.9658	14.6662	14.2363	14.3233	14.1908	13.7313	16.0426	16.0722	16.1236	15.5716	15.7099	15.5597	13.2393	13.5265	13.1389	12.158	12.388	12.8258	11.6932	11.7977	11.5887	15.5981	14.8775	15.2378	16.1357	15.9545	15.8263	15.6495	15.2696	15.5687	0	0	0	0	0	0	0	0	0	0	0	0	0	0	0	0	0
pme0089	Flavone	Luteolin	12.0241	12.4226	11.6257	0	0	0	0	0	0	0	0	0	0	0	0	0	0	0	0	0	0	17.4893	18.2279	17.8586	20.1457	20.3645	20.5545	21.4676	20.8802	20.7796	0	0	0	0	0	0	0	0	0	0	0	0	0	0	0	0	0
pme0197	Flavonol	Quercetin 3-O-rutinoside (Rutin)	12.9979	12.8317	13.3304	10.944	10.8376	10.8908	16.2061	15.2622	15.7342	10.5877	10.2761	10.8994	11.6372	11.3826	11.8918	10.6883	11.1984	10.9433	10.6618	12.1548	11.7013	12.9031	12.6096	12.7564	12.6904	12.1674	12.7607	20.3645	20.417	20.4067	11.1098	11.2819	11.0835	11.9622	10.697	11.3296	12.3526	11.2761	11.6707	12.4843	12.3163	11.6257	11.1357	11.4666	11.8376	12.5435	12.4767
pme0205	Polyphenol	Catechin	0	0	0	0	0	0	0	0	0	0	0	0	0	0	0	0	0	0	0	0	0	0	0	0	0	0	0	22.2506	22.2214	22.1581	0	0	0	0	0	0	12.5167	13.0668	13.1196	12.6948	12.964	12.3581	0	0	0	0	0
pme0324	Flavone	Chrysin	0	0	0	0	0	0	0	0	0	0	0	0	0	0	0	0	0	0	0	0	0	12.8975	12.5603	12.7289	12.1954	12.7669	13.2467	14.6937	14.5204	14.365	0	0	0	0	0	0	0	0	0	0	0	0	0	0	0	0	0
pme0330	Flavanone	Naringenin 7-O-neohesperidoside (Naringin)	0	0	0	0	0	0	0	0	0	0	0	0	0	0	0	0	0	0	0	0	0	15.1074	15.5746	15.341	14.1277	13.3443	14.1277	18.7828	18.8846	19.1752	11.4969	11.6211	11.559	11.584	11.8203	12.0566	0	0	0	0	0	0	0	0	0	0	0
pme0332	Flavone	Apigenin 7-O-neohesperidoside (Rhoifolin)	0	0	0	0	0	0	0	0	0	0	0	0	0	0	0	0	0	0	0	0	0	15.768	16.0806	15.9243	23.0443	22.9116	22.9024	21.502	21.5213	21.5261	19.8207	19.7892	19.8191	17.8113	17.1155	17.3145	0	0	0	15.9859	16.0596	15.8703	18.1704	18.1801	18.4456	18.8876	18.5657
pme0355	Isoflavone	Daidzein	12.5093	11.9549	12.1954	12.7566	12.4252	12.8823	12.1611	12.7773	13.0276	12.4147	12.7607	12.7875	12.4331	12.4893	12.9873	12.8277	12.5627	12.3443	12.6303	12.3691	12.3387	11.9256	12.1453	12.0354	12.6795	12.697	12.4041	12.8474	12.8611	11.9873	12.4094	12.5118	12.8078	12.42	12.5093	13.0241	12.5603	12.2761	12.6528	12.2378	12.2732	12.5864	0	0	0	0	0
pme0359	Flavone	Apigenin 5-O-glucoside	0	0	0	0	0	0	0	0	0	0	0	0	0	0	0	0	0	0	0	0	0	15.6662	14.6495	15.1579	20.0426	20.1332	20.3752	21.8651	21.9134	22.0459	0	0	0	0	0	0	0	0	0	19.4636	18.9798	19.2512	0	0	0	0	0
pme0361	Flavonol	Quercetin 3-alpha-L-arabinofuranoside (Avicularin)	13.0513	13.2318	12.8707	13.3581	13.2423	13.5627	13.6096	13.0934	13.7936	12.8238	12.9163	13.6773	14.2949	13.0651	13.7936	13.7524	13.2688	13.3581	13.3718	13.3987	13.2091	13.1954	13.4767	13.3361	13.7099	12.9567	13.0668	15.0447	14.6154	15.0405	13.1799	13.1737	13.5627	12.9106	13.4512	13.5864	13.1405	13.1016	13.1211	13.4512	13.0684	12.9873	0	0	0	12.3106	12.9944
pme0363	Flavone	Chrysoeriol	15.5018	15.6503	15.7987	15.6718	15.5356	15.6037	17.1053	17.185	17.1451	14.7046	14.508	14.183	16.1811	16.734	15.8582	12.2198	13.2877	12.4615	13.9748	14.0617	13.3443	20.1206	20.3645	20.2426	22.2849	22.8969	22.7574	21.5592	20.9316	20.6971	14.0868	14.5981	15.0617	13.06	12.5118	12.8553	11.6883	12.6119	12.4331	18.714	17.9714	18.3581	15.435	15.3443	16.049	14.508	13.6551
pme0367	Flavone	Apigenin 7-rutinoside (Isorhoifolin)	0	0	0	0	0	0	0	0	0	0	0	0	0	0	0	0	0	0	0	0	0	15.9246	16.4656	16.1951	23.184	23.0658	23.0292	21.6364	21.6714	22.0426	20.1079	19.9601	20.0426	17.9431	17.3408	17.4893	0	0	0	16.2213	15.7783	15.9083	18.1104	18.2832	18.5432	18.9992	18.8331
pme0369	Flavonol	Kaempferol 3-O-rutinoside (Nicotiflorin)	0	0	0	0	0	0	14.1033	14.1277	14.392	14.1517	13.863	14.2288	0	0	0	0	0	0	0	0	0	15.6745	15.0701	15.3723	20.0426	19.4456	19.5451	18.2326	17.9601	18.4129	18.0372	18.1257	18.1002	15.8654	15.2099	14.9106	0	0	0	0	0	0	14.2137	14.3443	14.3373	16.7987	16.786
pme0371	Flavanone	Naringenin 7-O-glucoside (Prunin)	12.4252	12.4252	12.6119	0	0	0	0	0	0	0	0	0	0	0	0	14.2586	14.8582	14.7153	16.9545	17.1556	16.7731	15.2696	15.1074	15.1885	15.7073	15.8751	15.7706	22.3645	22.3403	22.5309	0	0	0	0	0	0	0	0	0	15.0992	14.6154	14.7471	0	0	0	12.3191	12.3498
pme0374	Flavone	Isovitexin	17.7987	17.6662	17.6453	17.3836	17.2967	17.3233	17.2696	17.4893	17.3667	16.1869	16.1277	16.3286	17.6024	17.3321	17.5657	18.3794	18.3012	18.3365	19.6628	19.7939	19.7586	17.2967	17.4893	17.393	21.391	21.4576	21.1332	22.019	22.1886	22.5213	18.1307	18.0743	18.1801	15.1196	14.5981	14.8965	14.3512	14.0276	14.0532	18.4933	18.2232	18.1994	13.1098	13.8823	13.92	14.8287	14.7046
pme0376	Flavanone	Naringenin	14.2061	14.9882	14.6883	13.9658	13.6339	13.3021	12.5483	12.5374	12.5265	13.1147	13.6325	13.3736	13.1485	14.0189	14.1984	15.8557	16.4878	16.1576	19.2877	19.6971	19.2279	21.6971	23.002	22.3495	21.1704	20.9459	21.2066	24.4614	23.8288	23.976	13.0154	13.0549	13.0352	12.7164	11.9873	13.2137	16.1109	16.5417	15.68	17.6311	17.2877	17.3836	12.6795	12.3663	12.7731	13.3581	13.0224
pme0379	Flavone	Apigenin	0	0	0	0	0	0	0	0	0	0	0	0	0	0	0	0	0	0	0	0	0	20.3101	21.2419	20.776	20.3211	21.0821	20.7471	20.6186	20.5165	20.4067	0	0	0	0	0	0	0	0	0	16.0951	15.0319	15.5356	0	0	0	0	0
pme0431	Proanthocyanidins	Procyanidin A1	0	0	0	0	0	0	12.4417	12.5362	12.3471	13.1517	13.1938	13.3163	12.2992	12.6234	12.4613	0	0	0	0	0	0	0	0	0	0	0	0	17.4334	17.8846	17.977	0	0	0	0	0	0	0	0	0	0	0	0	0	0	0	0	0
pme0433	Proanthocyanidins	Procyanidin A2	0	0	0	0	0	0	0	0	0	13.2512	13.1862	13.1212	0	0	0	0	0	0	0	0	0	0	0	0	0	0	0	17.6168	17.7207	17.977	0	0	0	0	0	0	0	0	0	0	0	0	0	0	0	0	0
pme0436	Proanthocyanidins	Procyanidin B3	0	0	0	0	0	0	0	0	0	0	0	0	0	0	0	0	0	0	0	0	0	0	0	0	0	0	0	22.4041	22.3538	22.58	0	0	0	0	0	0	0	0	0	0	0	0	0	0	0	0	0
pme0442	Anthocyanins	Delphinidin	0	0	0	0	0	0	0	0	0	0	0	0	0	0	0	0	0	0	0	0	0	0	0	0	0	0	0	18.8113	18.5318	18.8484	0	0	0	0	0	0	0	0	0	0	0	0	0	0	0	0	0
pme0450	Polyphenol	L-Epicatechin	0	0	0	0	0	0	0	0	0	0	0	0	0	0	0	0	0	0	0	0	0	0	0	0	0	0	0	22.0789	22.0821	22.0559	0	0	0	0	0	0	0	0	0	0	0	0	0	0	0	0	0
pme1201	Flavanone	Phloretin	0	0	0	0	0	0	0	0	0	0	0	0	0	0	0	0	0	0	0	0	0	16.253	16.8965	16.5748	16.4972	16.3937	16.8113	20.0559	19.6988	19.6132	0	0	0	0	0	0	0	0	0	0	0	0	0	0	0	0	0
pme1478	Flavonol	Myricetin	12.7524	13.2167	13.3581	12.3581	12.6211	12.6528	0	0	0	12.6416	12.8611	12.6904	0	0	0	0	0	0	0	0	0	0	0	0	0	0	0	14.5507	14.2137	14.9153	0	0	0	0	0	0	0	0	0	0	0	0	0	0	0	0	0
pme1500	Flavonol	Kumatakenin	0	0	0	0	0	0	0	0	0	13.2273	13.1596	13.4252	0	0	0	0	0	0	0	0	0	18.6523	19.1181	18.8852	17.6662	17.805	17.8175	18.7005	18.5657	18.2832	0	0	0	0	0	0	0	0	0	17.4004	16.9083	17.3581	0	0	0	0	0
pme1514	Polyphenol	Epigallocatechin (EGC)	0	0	0	0	0	0	0	0	0	0	0	0	0	0	0	0	0	0	0	0	0	0	0	0	12.5459	13.0113	13.4767	17.714	17.5049	17.5356	0	0	0	0	0	0	0	0	0	0	0	0	0	0	0	0	0
pme1518	Flavone	Nobiletin	15.0992	15.1277	14.9613	14.5018	14.4635	14.4252	14.9012	14.1596	14.464	14.5922	14.4831	14.4383	13.2423	12.9926	13.3021	13.5387	13.8337	13.6991	14.1196	14.0785	14.2213	13.1706	12.5981	12.8843	13.4252	11.9069	12.6661	12.628	12.6839	11.9218	14.1357	13.7731	13.8037	13.4252	13.5018	14.0189	13.4383	12.3359	12.605	11.8138	12.2615	11.9837	12.0835	11.4717	11.7607	12.2015	12.06
pme1521	Flavonol	Dihydroquercetin (Taxifolin)	13.7752	13.3443	14.2061	0	0	0	0	0	0	12.268	12.4067	12.1293	13.1596	15.0683	16.977	0	0	0	0	0	0	15.0575	15.7153	15.3864	14.7046	14.8727	14.7936	25.7182	25.7182	25.8504	0	0	0	0	0	0	0	0	0	12.7271	12.6325	12.9348	13.3987	13.1768	12.7711	13.0498	12.8337
pme1539	Flavonol	Isorhamnetin 3-O-neohesperidoside	0	0	0	0	0	0	0	0	0	0	0	0	0	0	0	0	0	0	0	0	0	12.4843	12.1163	12.3003	12.6165	12.8037	12.7566	18.5582	18.7373	19.0211	0	0	0	13.0583	12.5142	12.6073	0	0	0	13.1877	13.2834	13.3581	13.863	13.7524	13.7099	15.3547	15.4448
pme1541	Flavone	Acacetin	0	0	0	0	0	0	0	0	0	0	0	0	0	0	0	0	0	0	0	0	0	20.2764	20.3962	20.3363	17.2326	17.805	17.7273	19.615	19.3516	18.5657	0	0	0	0	0	0	0	0	0	18.9658	18.5204	19.2809	12.3163	11.7977	12.1485	13.6551	13.3861
pme1550	Flavone	Tangeretin	15.1437	15.2841	15.1115	14.5981	14.9431	14.5447	14.9926	14.2363	14.3987	14.4831	14.5447	14.2877	13.2273	13.0735	13.4383	13.5507	13.7099	13.5864	14.0868	14.2949	14.0447	12.8057	12.6573	12.7315	13.1532	13.7241	14.2949	12.4919	12.3191	11.5507	13.7099	13.1923	13.3304	13.0532	13.1147	13.5746	12.6461	11.6119	11.9513	11.2467	12.2167	11.6257	11.2819	11.6027	11.4357	11.5507	11.5651
pme1568	Isoflavone	Orobol (5,7,3',4'-tetrahydroxyisoflavone)	0	0	0	0	0	0	0	0	0	0	0	0	0	0	0	0	0	0	13.8238	14.3853	13.7099	16.734	17.8606	17.2973	18.5318	18.3581	18.3836	19.0184	18.8018	18.8113	0	0	0	0	0	0	0	0	0	0	0	0	0	0	0	0	0
pme1580	Flavanone	Eriodictyol	12.2211	12.2438	12.1984	12.3498	12.1453	12.2476	0	0	0	0	0	0	0	0	0	14.3021	14.7987	14.5387	16.8965	17.2419	16.7073	19.2855	20.654	19.9697	20.6186	20.0559	19.6645	22.7995	22.3156	22.4298	0	0	0	0	0	0	0	0	0	13.9837	13.6773	13.7524	0	0	0	0	0
pme1598	Flavanone	Hesperetin 5-O-glucoside	13.8337	13.0396	13.4366	0	0	0	12.8803	13.3021	12.6551	0	0	0	12.8994	11.7936	12.9908	0	0	0	0	0	0	0	0	0	14.5142	14.7524	15.0362	22.2593	22.4651	22.6779	11.8572	12.3581	12.0119	12.7142	11.8727	12.888	12.8396	12.388	12.1293	17.92	17.3495	17.3836	0	0	0	0	0
pme1600	Flavanone	7-O-Methyleriodictyol	0	0	0	0	0	0	0	0	0	0	0	0	0	0	0	0	0	0	0	0	0	19.8591	19.7812	19.8201	17.4656	17.0426	17.4736	21.5058	21.6364	21.3752	0	0	0	0	0	0	0	0	0	0	0	0	0	0	0	0	0
pme1605	Flavonol	Kaempferol 3-O-robinobioside (Biorobin)	0	0	0	0	0	0	13.6325	13.9567	14.1277	13.8533	13.8533	13.9658	0	0	0	0	0	0	0	0	0	15.6828	15.1908	15.4368	20.0559	19.4354	19.3731	18.185	18.3365	18.1257	17.9992	18.0479	18.0951	15.6579	15.0189	14.9153	0	0	0	0	0	0	14.2805	14.4318	14.5204	16.786	16.4104
pme1611	Flavone	Isohemiphloin	12.4793	11.9979	12.8611	11.9622	12.605	12.1674	12.0934	12.7099	12.1196	10.9586	11.4767	11.8178	11.6707	12.1643	12.7875	13.3443	13.2688	13.1	14.508	14.7366	14.6607	14.0868	14.0701	14.0785	17.0211	16.7602	17.2967	21.4726	21.6364	21.8651	13.0498	12.9604	13.1082	0	0	0	0	0	0	14.8287	14.4512	14.6937	0	0	0	0	0
pme1622	Flavonol	Kaempferol 3-O-glucoside (Astragalin)	16.1033	16.1115	16.0722	15.2805	15.3092	15.2363	16.0951	16.4544	16.2326	11.7895	12.3134	12.464	16.4252	16.2622	16.5761	13.5387	13.8918	13.7099	14.8138	14.4893	14.6039	18.8876	18.8361	18.8619	21.1765	20.8269	21.1519	22.2707	22.1426	22.155	16.9083	17.0102	16.9431	15.4544	14.9837	15.0014	12.7013	12.3304	12.8533	13.8138	13.2688	13.0258	13.3163	13.7628	13.2076	16.3321	16.4448
pme1662	Flavone	sakuranetin	11.9837	12.7524	12.8138	0	0	0	0	0	0	0	0	0	0	0	0	0	0	0	0	0	0	18.0847	18.9402	18.5125	16.734	14.7834	15.6495	16.2382	15.9223	14.8965	0	0	0	0	0	0	0	0	0	13.2213	13.2273	12.8975	0	0	0	0	0
pme1665	Other flavonoids	Isovitexin 7-O-glucoside (Saponarin)	0	0	0	0	0	0	0	0	0	0	0	0	0	0	0	16.1733	16.1811	16.1477	17.392	17.2967	17.3321	13.9926	13.6096	13.8011	16.3937	16.4004	16.0951	17.0638	17.1357	16.9992	0	0	0	0	0	0	0	0	0	15.2949	15.1752	15.1596	0	0	0	0	0
pme1773	Anthocyanins	Cyanidin 3-O-rutinoside (Keracyanin)	0	0	0	0	0	0	0	0	0	0	0	0	0	0	0	0	0	0	0	0	0	0	0	0	0	0	0	19.1155	19.1257	19.2161	0	0	0	0	0	0	0	0	0	0	0	0	0	0	0	0	0
pme1777	Anthocyanins	Cyanidin 3,5-O-diglucoside (Cyanin)	0	0	0	0	0	0	0	0	0	0	0	0	0	0	0	15.4987	15.508	15.7046	16.9316	16.8965	16.92	13.0032	12.9088	12.956	12.3304	12.3134	12.2046	13.0802	13.0735	13.0206	13.412	13.0768	13.3853	15.3163	15.5864	15.4767	0	0	0	0	0	0	12.8158	12.7855	12.9694	13.0617	13.3581
pme1824	Polyphenol	Protocatechuic acid	18.2466	17.7796	18.1257	17.4736	17.4004	17.2512	18.6662	18.8113	18.6558	18.3277	18.547	18.7307	19.7207	19.4536	19.6293	15.2175	15.3198	15.2288	17.805	18.0585	17.9431	20.9951	20.8876	20.9413	20.8346	20.9951	21.1143	25.7745	25.8834	25.7945	16.786	16.9431	16.8484	16.7073	16.977	17.3233	17.8787	18.8965	18.6766	18.6417	18.6347	19.586	16.7602	16.68	16.8361	18.2372	18.0899
pme2247	Polyphenol	Ellagic acid	16.4383	16.4104	16.185	16.3145	16.5522	16.68	16.4087	16.4544	16.7207	16.4815	16.3056	16.2967	16.6382	16.734	16.9882	16.4318	16.2213	16.3581	16.7207	16.3529	16.582	16.3632	16.2604	16.3118	16.4366	16.2156	16.3971	16.5507	16.4496	16.3529	16.4383	16.3478	16.7471	15.9083	16.2326	16.4087	15.8263	15.7706	15.8312	15.718	15.6855	15.959	16.0211	16.1053	15.8775	15.7524	16.0145
pme2321	Flavanone	Hesperetin	0	0	0	0	0	0	0	0	0	0	0	0	0	0	0	13.5864	13.8823	13.9837	15.2061	15.9012	15.5296	15.0276	15.0362	15.0319	14.8727	14.3786	14.4831	17.1556	16.7073	16.8361	11.8765	12.1548	12.0735	0	0	0	13.0818	14.0701	13.5864	16.786	16.3803	16.6382	12.1421	11.9513	12.2527	0	0
pme2457	Flavone	Luteolin 7-O-glucoside (Cynaroside)	16.1457	15.7654	15.755	14.906	14.9748	15.0701	16.1965	16.2232	15.8679	12.2348	11.4919	11.7524	16.3598	16.0383	16.3803	13.8138	13.6773	13.5018	14.464	14.4318	14.3233	17.4004	17.3495	17.375	21.0224	20.7307	21.0951	22.0886	21.6186	21.9171	16.8113	16.6523	16.786	15.6297	14.7471	14.8435	13.0934	12.7607	11.9766	13.5864	13.0206	12.8357	13.2453	13.7731	13.2091	16.2456	16.1417
pme2478	Polyphenol	Protocatechuic aldehyde	13.0345	12.6303	13.0868	12.3078	12.4486	12.1548	12.7545	12.9944	12.8553	13.3853	13.5864	13.3853	13.7419	13.3987	13.6991	11.3826	11.3826	11.5699	13.8337	13.7731	13.7313	17.2877	17.4815	17.3846	16.6662	16.6937	16.7471	18.7307	18.8423	18.8454	12.7292	12.863	12.7461	11.6795	11.9549	12.1643	13.1309	13.8727	13.3304	13.8337	13.7628	14.1752	10.0362	10.388	10.4409	12.4486	11.9513
pme2493	Flavonol	Kaempferol 3,7-dirhamnoside (Kaempferitrin)	12.6817	12.2703	13.26	12.9144	12.9218	13.6325	13.4512	13.3021	13.7207	12.9622	13.2571	13.3718	13.9012	12.5387	13.1357	12.8138	13.3987	13.1938	12.8842	12.7855	12.8238	13.0701	12.4944	12.7822	13.5018	12.6303	12.9385	0	0	0	13.2273	12.8396	12.7228	12.6839	12.1485	12.446	12.0701	12.4969	12.8158	12.4742	12.3359	13.0634	0	0	0	0	0
pme2898	Flavonol	Dihydromyricetin	12.3575	12.2107	12.5043	13.92	13.6527	13.3853	14.1142	14.0532	14.1752	13.9012	13.5142	13.6325	13.9385	13.6883	13.4512	13.8533	13.5265	13.2512	13.6439	13.6773	14.1277	16.0511	16.1377	16.0944	16.1733	16.2307	16.3887	15.3092	15.3373	14.8386	13.6773	12.3471	12.8975	12.8396	13.9476	13.3936	14.2213	14.5746	14.2659	15.3786	16.0722	15.9431	0	0	0	0	0
pme2950	Flavanone	Hesperetin 7-rutinoside (Hesperidin)	14.0701	13.9106	13.8727	14.2137	14.2877	14.1196	16.1733	15.9725	16.1236	15.8703	15.8411	15.8012	13.9106	13.5981	13.92	12.7035	12.0049	13.0189	12.5722	12.2877	12.4843	16.3074	15.5049	15.9062	16.0058	15.5204	16.1635	14.9431	14.7046	15.3819	0	0	0	0	0	0	0	0	0	0	0	0	0	0	0	0	0
pme2957	Flavanone	Naringenin chalcone	14.7987	14.7987	14.7987	14.0014	14.0868	13.3987	12.4691	12.2556	12.4944	13.5387	13.6991	14.3581	13.3021	13.92	13.9106	15.6937	16.3701	16.1457	19.2279	19.647	19.2489	21.6929	22.8913	22.2921	21.1269	20.8191	21.1519	24.2535	23.7492	23.9406	13.1098	12.6371	12.8735	12.0049	11.6662	11.8356	16.0155	16.4862	15.5447	17.5507	17.2326	17.3145	12.5699	13.1228	12.4868	12.8784	13.0566
pme2963	Flavonol	Aromadedrin (Dihydrokaempferol)	0	0	0	0	0	0	0	0	0	0	0	0	0	0	0	11.3387	11.8494	11.5314	11.8727	12.6484	12.4589	15.5922	16.68	16.1361	14.9476	15.1357	15.1752	23.9672	23.9406	24.1095	0	0	0	0	0	0	12.4993	12.7249	12.6121	16.6256	16.5849	16.6662	0	0	0	0	0
pme2977	Flavonol	Troxerutin (Trihydroxyethyl rutin)	19.4596	19.4293	19.1231	19.4211	19.5694	19.8238	19.4716	19.5842	19.7022	19.7844	19.4696	19.5731	19.3581	19.4252	19.9068	19.7667	19.6329	19.7955	20.1946	19.6628	19.8408	19.6937	19.6042	19.649	19.6662	19.6293	19.6714	19.7257	19.5657	19.3857	19.8018	19.7683	20.343	19.3386	19.5951	19.5242	19.0585	19.0638	19.209	19.002	19.0238	19.1482	19.3645	19.4795	19.209	18.9601	19.4952
pme2982	Flavanone	Pinocembrin (Dihydrochrysin)	0	0	0	0	0	0	0	0	0	0	0	0	0	0	0	0	0	0	12.279	12.7731	12.4868	13.8138	14.0189	13.9163	13.4893	13.5627	13.7731	15.9999	15.8965	16.1033	0	0	0	0	0	0	0	0	0	0	0	0	0	0	0	0	0
pme3129	Flavonol	Quercetin 4'-O-glucoside (Spiraeoside)	12.4173	12.4742	12.4512	12.4094	12.0735	11.973	0	0	0	12.5142	12.4615	12.6618	0	0	0	13.8238	13.7207	13.7207	15.1236	15.3408	15.2438	16.0826	15.669	15.8758	15.1437	15.3954	15.4021	18.8817	18.6937	18.6971	0	0	0	0	0	0	12.3304	12.7524	12.5265	16.734	16.494	16.528	13.2318	13.5142	13.1658	0	0
pme3209	Isoflavone	Genistein 7-O-Glucoside (Genistin)	0	0	0	0	0	0	0	0	0	0	0	0	0	0	0	0	0	0	0	0	0	0	0	0	17.6731	17.714	17.8113	17.7667	17.8667	17.9545	0	0	0	0	0	0	0	0	0	17.4004	16.9882	17.1457	0	0	0	0	0
pme3211	Flavonol	Quercetin 3-O-glucoside (Isotrifoliin)	12.6874	12.42	12.9549	11.4615	12.2586	11.888	13.4252	13.3581	13.1877	0	0	0	13.3163	13.5131	13.7099	12.3743	12.3987	12.3498	12.0327	12.6096	11.8297	13.7419	14.3163	14.0291	14.8727	14.7859	14.6991	23.0592	23.2477	23.5522	12.4226	12.4919	12.5435	11.4377	11.2819	11.5934	12.605	12.865	12.3134	18.0847	17.6662	17.8113	0	0	0	0	0
pme3227	Flavone	Vitexin 2''-O-beta-L-rhamnoside	0	0	0	0	0	0	0	0	0	0	0	0	13.9658	14.2213	14.2213	14.8188	15.183	14.997	16.8361	16.9431	16.6937	0	0	0	0	0	0	0	0	0	0	0	0	0	0	0	0	0	0	17.2604	17.0743	17.2512	0	0	0	12.7711	12.1196
pme3237	Flavanone	Liquiritigenin	13.0362	12.6773	12.8138	13.2819	12.9218	13.2615	13.0851	12.9256	12.6303	12.8118	12.9531	12.9622	13.1341	13.1799	13.2761	12.393	12.6729	12.1131	12.5957	12.2935	12.888	12.6506	12.9694	12.81	12.7099	13.3304	12.9513	12.3276	13.0885	12.464	13.7524	13.5018	14.3373	13.2877	13.1016	13.5142	12.3987	11.8178	12.6234	12.0735	11.388	12.2438	0	0	0	0	0
pme3250	Isoflavone	Biochanin A	0	0	0	0	0	0	0	0	0	0	0	0	0	0	0	0	0	0	0	0	0	15.9223	15.9454	15.9338	12.5579	13.3718	12.7731	15.0951	14.726	13.6662	0	0	0	0	0	0	0	0	0	14.2363	13.7834	14.5746	0	0	0	0	0
pme3263	Isoflavone	2'-Hydroxydaidzein	14.0532	13.8918	14.1517	13.9748	14.3021	14.2061	16.68	16.734	16.624	14.2877	14.5326	14.8679	16.5173	16.4004	16.4448	14.1674	13.9106	13.8823	15.2769	15.3443	15.4285	15.7287	15.7207	15.7247	15.6551	15.3056	15.4862	15.8312	16.1317	16.1053	16.034	16.1337	16.0743	15.2363	15.4054	15.6991	13.8727	14.4054	14.3853	15.6297	15.7313	15.8606	12.7524	13.0413	13.2228	11.9801	11.6883
pme3267	Flavonol	Kaempferol 3-O-galactoside (Trifolin)	15.412	15.3547	15.3954	14.6828	14.6439	14.5265	15.6662	15.4831	15.5356	11.0566	11.9366	11.865	15.968	15.68	16.1155	13.2152	13.464	12.9421	14.1596	14.3512	13.8727	18.2696	18.2232	18.2464	20.7056	20.3645	20.4676	21.5356	21.7634	21.8689	16.5864	16.4688	16.5296	14.8337	14.3853	14.365	11.9106	12.1261	12.4793	12.7334	12.5265	12.4278	13.4383	13.5627	13.412	16.1965	16.2137
pme3276	Isoflavone	2'-Hydroxygenistein	0	0	0	0	0	0	0	0	0	0	0	0	0	0	0	0	0	0	11.7013	12.4486	11.9218	15.6183	16.5937	16.106	18.209	18.2232	18.4252	19.3452	19.0265	18.8144	0	0	0	0	0	0	0	0	0	0	0	0	0	0	0	0	0
pme3285	Flavanone	Afzelechin (3,5,7,4'-Tetrahydroxyflavan)	0	0	0	0	0	0	0	0	0	0	0	0	0	0	0	0	0	0	0	0	0	14.8918	15.0532	14.9725	12.3581	14.1908	13.5627	16.3564	16.1257	16.0036	0	0	0	0	0	0	0	0	0	0	0	0	0	0	0	0	0
pme3288	Flavonol	3,7-Di-O-methylquercetin	0	0	0	0	0	0	12.7398	12.8669	12.9163	16.2061	16.3233	16.1965	13.1389	12.8572	13.2732	0	0	0	0	0	0	0	0	0	0	0	0	0	0	0	11.769	11.6348	11.7814	0	0	0	0	0	0	13.4893	13.4893	13.9658	0	0	0	0	0
pme3292	Isoflavone	Prunetin	0	0	0	0	0	0	0	0	0	0	0	0	0	0	0	0	0	0	0	0	0	20.1457	20.2419	20.1938	17.4176	17.5657	17.2696	19.3709	19.1946	18.2787	0	0	0	0	0	0	0	0	0	18.92	18.4736	19.2419	11.9403	11.2228	11.888	13.2378	12.4409
pme3392	Anthocyanins	Pelargonidin 3-O-beta-D-glucoside（Callistephin chloride)	0	0	0	0	0	0	0	0	0	0	0	0	0	0	0	0	0	0	0	0	0	14.7834	15.049	14.9162	15.3304	17.0211	16.8113	19.4913	18.8423	18.8667	0	0	0	0	0	0	0	0	0	14.0276	13.6211	13.9293	0	0	0	0	0
pme3393	Flavonol	Fustin	0	0	0	0	0	0	0	0	0	0	0	0	0	0	0	0	0	0	0	0	0	0	0	0	12.6948	12.2258	12.7793	16.4831	16.0701	15.5234	0	0	0	0	0	0	0	0	0	0	0	0	0	0	0	0	0
pme3401	Flavonol	Syringetin	13.863	14.1357	13.7936	13.7419	13.8337	13.9012	14.8582	14.92	14.887	16.3408	16.624	16.4672	15.3987	15.3615	15.5173	0	0	0	0	0	0	0	0	0	13.0345	13.5507	13.3718	13.3581	13.5507	13.3163	0	0	0	0	0	0	0	0	0	0	0	0	0	0	0	0	0
pme3461	Flavanone	Homoeriodictyol	12.7793	12.8178	13.1548	12.4512	12.7482	12.4512	12.7956	12.9766	12.9586	12.3772	12.6096	12.9855	12.8017	12.5627	12.6528	15.0743	15.2877	15.2512	16.6382	17.1655	16.8238	16.3615	16.3233	16.3424	16.3304	15.6773	15.6607	18.5088	18.0951	18.1994	12.7628	12.4094	12.7649	12.7013	12.9694	12.8357	14.9882	16.049	15.5477	18.4656	18.0691	18.3012	15.8062	15.8751	15.5951	14.5387	14.6268
pme3466	Flavanone	Isosakuranetin (4'-Methylnaringenin)	0	0	0	0	0	0	0	0	0	0	0	0	0	0	0	0	0	0	0	0	0	12.5068	12.5068	12.5068	11.7297	11.6257	11.8337	13.2661	13.8727	12.6595	0	0	0	0	0	0	0	0	0	0	0	0	0	0	0	0	0
pme3473	Flavone	Butin	14.1437	14.906	14.6607	13.9476	13.7731	13.3021	12.2732	11.8178	12.5817	13.0901	13.8727	14.1752	13.3718	13.7313	14.1674	15.7073	16.311	15.9269	19.1457	19.6006	19.0664	21.5165	22.9495	22.233	20.9882	20.7715	21.0886	24.3376	23.7389	23.8858	12.8435	12.7013	12.7724	12.3359	11.9031	13.3853	16.024	16.5003	15.5477	17.6024	17.1946	17.3752	12.4589	12.6904	12.3247	13.1357	13.2183
pme3514	Flavonol	Morin	0	0	0	0	0	0	0	0	0	0	0	0	0	0	0	0	0	0	0	0	0	0	0	0	13.0785	13.0258	13.1293	20.3211	20.3321	20.2877	0	0	0	0	0	0	0	0	0	0	0	0	0	0	0	0	0
pme3609	Anthocyanins	Cyanidin	0	0	0	0	0	0	0	0	0	0	0	0	0	0	0	0	0	0	0	0	0	12.8416	12.8416	12.8416	13.8337	13.5679	13.3021	17.6382	17.0743	16.3718	0	0	0	0	0	0	0	0	0	0	0	0	0	0	0	0	0
pmf0005	Flavone	Narirutin	0	0	0	0	0	0	0	0	0	0	0	0	0	0	0	0	0	0	0	0	0	14.997	14.9522	14.9746	17.9024	17.8361	17.7987	20.654	20.7876	20.7389	14.6439	14.6268	14.9792	12.664	11.9366	13.0818	0	0	0	0	0	0	13.1244	13.6096	12.5793	13.7207	13.7313
pmf0011	Flavone	Apigenin 6,8-C-diglucoside	14.1517	14.0951	14.0617	13.9926	14.1517	14.1357	16.2475	16.3145	16.2823	16.8846	16.6662	16.7987	12.4793	12.1768	12.7586	13.1228	12.8803	12.8727	13.06	13.1877	13.0532	11.5699	11.6707	11.6203	16.5311	16.5204	16.318	16.4512	16.6382	16.734	13.7099	13.5864	13.7207	12.1261	11.697	11.3276	14.7936	15.6828	15.1713	21.1704	21.0426	20.9459	19.113	19.2558	19.1581	19.4395	19.3667
pmf0057	Flavone	4,2',4',6'-Tetrahydroxychalcone	14.0362	14.7471	14.6718	13.9658	14.2288	13.7099	12.5507	11.7731	12.6371	13.0345	13.7936	14.0951	13.1115	13.7628	13.9293	15.6964	16.3286	15.9012	19.1581	19.5676	19.0951	21.5117	22.8858	22.1987	20.9951	20.7634	21.0821	24.2679	23.8191	23.8764	12.3443	12.6595	12.5019	11.8455	11.5793	11.7124	16.0018	16.4925	15.5111	17.5951	17.2696	17.3581	12.5603	12.8435	12.9766	13.1341	13.3304
pmf0058	Flavanone	4',5,7-Trihydroxyflavanone	14.2363	14.9476	14.8037	14.0189	13.9385	13.7731	12.9366	12.8508	12.7649	13.3718	13.9837	14.2949	13.2644	13.92	14.1357	15.8163	16.4415	15.9815	19.2326	19.654	19.3079	21.7098	22.9584	22.3341	21.1519	20.9459	21.2361	24.3975	23.8288	24.0105	12.6506	13.3304	12.9905	12.2497	11.7185	11.9841	16.0663	16.5849	15.5477	17.734	17.3233	17.3581	12.865	12.8017	12.9873	13.2348	13.1877
pmf0109	Other flavonoids	3-O-Acetylpinobanksin	14.8823	14.5805	14.8965	14.0014	14.0785	14.0399	0	0	0	13.5746	14.1674	14.4448	0	0	0	0	0	0	0	0	0	0	0	0	16.0426	16.5098	16.977	0	0	0	0	0	0	0	0	0	0	0	0	0	0	0	0	0	0	0	0
pmf0151	Other flavonoids	Quercetin	11.0901	11.0768	11.1033	0	0	0	0	0	0	0	0	0	0	0	0	0	0	0	0	0	0	0	0	0	12.4969	12.8017	13.1532	20.6971	20.6971	20.5638	0	0	0	0	0	0	0	0	0	0	0	0	0	0	0	0	0
pmf0179	Other flavonoids	Narcissoside	0	0	0	0	0	0	0	0	0	0	0	0	12.3745	12.2865	12.1984	0	0	0	0	0	0	14.5922	14.4252	14.5087	14.9106	14.9431	15.1397	20.8346	20.5915	20.6276	0	0	0	0	0	0	13.0768	13.9837	13.5746	14.8727	14.8238	15.1236	15.7885	15.8163	15.9992	17.6937	17.6937
pmf0204	Other flavonoids	Hyperoside	13.9678	13.8823	14.0532	13.0617	13.06	13.0583	14.9658	14.7207	14.3853	0	0	0	14.2288	13.5142	13.9385	12.9928	12.7419	13.2438	0	0	0	15.7628	15.4736	15.6182	16.185	15.7313	16.4004	22.6119	22.6364	22.6822	14.1752	12.7545	13.2228	13.6991	13.6309	13.5627	0	0	0	0	0	0	13.5142	13.5018	13.7313	0	0
pmf0208	Other flavonoids	Isoquercitroside	13.6129	13.8138	13.412	13.2467	12.933	13.8918	15.0617	14.6268	14.0701	12.9979	12.9382	12.8784	13.7125	13.3718	14.0532	0	0	0	13.6773	12.9784	13.1938	15.5893	15.2805	15.4349	16.5204	15.7393	16.387	22.5685	22.5938	22.7614	13.2137	12.9604	14.0532	13.7419	12.8057	13.7524	0	0	0	0	0	0	13.3443	13.1846	13.9476	0	0
pmf0234	Other flavonoids	Isoschaftoside	14.7783	14.4318	14.7628	14.3304	14.3718	14.2877	16.977	17.0532	17.1257	17.1946	17.1556	17.2419	13.1596	13.5864	14.0014	13.0668	13.8138	13.6991	0	0	0	16.9431	16.7602	16.8516	21.5777	21.4874	21.4923	21.3156	21.3376	21.3045	20.7471	20.8034	20.7715	19.0664	18.5356	18.6558	14.7834	15.2363	14.6551	22.9637	22.7675	22.6671	22.2066	22.343	22.1143	23.2961	23.3239
pmf0247	Other flavonoids	Orientin	13.1341	13.066	12.9979	12.6461	13.0967	12.584	13.2586	13.6991	13.2659	0	0	0	12.8158	13.464	13.1399	16.6082	16.7602	16.7602	17.8965	17.8906	17.7073	14.4383	14.8582	14.6482	15.2023	15.049	14.9613	16.068	16.0362	15.9635	15.3198	15.3163	15.464	14.8088	14.2438	14.5263	0	0	0	12.3826	12.2467	12.3147	0	0	0	13.2183	12.6926
pmf0264	Anthocyanins	Apigeninidin chloride	0	0	0	0	0	0	0	0	0	0	0	0	0	0	0	0	0	0	0	0	0	22.2707	22.5427	22.4067	19.3034	19.5455	19.7876	23.1765	22.8802	22.5983	0	0	0	0	0	0	0	0	0	0	0	0	0	0	0	0	0
pmf0265	Other flavonoids	5,7-Dihydroxychromone	11.9873	11.8572	11.9513	12.5411	12.8416	12.7524	0	0	0	12.5093	12.6211	12.6861	11.9549	12.2348	12.1389	12.5934	12.1643	12.8975	14.8533	15.0992	15.049	15.755	15.9992	15.8771	15.5326	15.0058	15.1713	18.1801	18.1605	18.1407	0	0	0	0	0	0	0	0	0	0	0	0	0	0	0	0	0
pmf0274	Other flavonoids	Herbacetin	0	0	0	0	0	0	11.3106	11.8416	11.388	10.6348	10.7649	11.3772	10.6348	10.9218	10.9513	0	0	0	11.6662	11.2467	10.7482	13.1212	13.1674	13.1443	12.3191	12.3526	12.2288	0	0	0	10.7649	10.7482	10.0224	10.973	11.3772	11.2527	12.5265	13.1293	13.0241	12.4305	12.3799	11.9801	14.2805	14.1033	14.1277	13.4252	13.5864
pmf0277	Polyphenol	Gossypol	18.3365	18.6204	18.4252	18.4456	18.4736	18.3962	18.0691	17.805	17.8361	18.2922	18.2512	18.1307	18.1357	17.9545	17.8606	17.5657	17.805	17.7987	17.7731	17.7471	17.7406	17.8906	17.7207	17.8056	17.7537	17.8175	17.8113	17.9826	18.0899	18.1307	18.0899	17.9937	17.9826	18.0951	17.8606	18.4775	17.7207	17.977	18.2419	18.2232	18.1946	18.3321	17.6523	17.6937	17.528	18.0479	17.9373
pmf0279	Other flavonoids	Gossypitrin	13.0728	13.3581	12.7875	13.2877	13.8238	14.1984	13.7419	13.8238	14.5981	13.863	13.0293	13.5387	13.6096	12.6551	14.0701	13.7731	14.726	13.8138	13.2571	13.5387	13.5387	12.4564	12.944	12.7002	14.1517	13.7313	13.2318	11.7895	12.158	11.9738	14.3163	13.8138	13.8533	13.412	13.1501	13.5864	13.5018	12.5603	12.9944	12.3415	13.6439	13.0868	12.7013	12.0901	12.3957	0	0
pmf0360	Other flavonoids	Astilbin	0	0	0	0	0	0	0	0	0	0	0	0	0	0	0	13.7099	13.3304	13.3853	15.2659	15.1713	15.2061	13.9012	13.7936	13.8474	14.8727	14.4831	14.6551	22.4015	22.1795	22.5045	0	0	0	0	0	0	0	0	0	0	0	0	0	0	0	0	0
pmf0363	Other flavonoids	Hydroxygenkwanin	0	0	0	0	0	0	0	0	0	0	0	0	0	0	0	0	0	0	0	0	0	14.1196	14.3987	14.2592	16.3529	15.669	15.887	17.8545	17.3495	17.602	0	0	0	0	0	0	0	0	0	0	0	0	0	0	0	0	0
pmf0370	Other flavonoids	Persicoside	0	0	0	0	0	0	0	0	0	0	0	0	0	0	0	0	0	0	0	0	0	0	0	0	0	0	0	18.1257	18.4129	18.4129	0	0	0	0	0	0	0	0	0	0	0	0	0	0	0	13.5018	13.4893
pmf0375	Other flavonoids	Isorhamnetin 3-O-glucoside	16.2641	15.913	16.448	15.412	15.5864	15.0058	17.2787	17.3233	16.8606	15.4704	15.6096	15.3163	15.8411	15.5173	15.3021	13.1501	13.2378	12.8277	0	0	0	13.8727	13.2527	13.5627	14.464	15.3786	15.0232	19.7651	19.562	19.8066	0	0	0	0	0	0	12.9622	12.5093	13.1066	13.2482	13.0396	13.412	0	0	0	13.464	13.1228
pmf0381	Other flavonoids	Vicenin-3	15.412	15.1791	15.2438	13.7834	14.0951	13.5746	16.4736	16.7207	16.412	17.8484	17.8361	17.786	13.5142	14.1357	14.4054	13.6991	13.3987	13.1082	10.9366	10.7142	10.4919	17.1155	16.92	17.0178	21.9495	22.0723	21.7955	21.8987	22.0723	22.1079	20.2419	20.6276	20.4874	19.1053	18.7406	18.7731	15.2137	15.5805	15.0951	23.2214	23.0935	23.0088	22.9024	23.0902	22.9566	23.867	23.8191
pmf0383	Other flavonoids	5,7-Dihydroxy-3',4',5'-trimethoxyflavone	0	0	0	0	0	0	0	0	0	0	0	0	0	0	0	0	0	0	0	0	0	12.933	13.5627	13.2478	14.7153	15.3478	15.0951	16.7471	16.1297	16.0868	0	0	0	0	0	0	0	0	0	16.253	16.5259	16.7987	0	0	0	0	0
pmf0393	Other flavonoids	Persicogenin	0	0	0	0	0	0	0	0	0	0	0	0	0	0	0	0	0	0	0	0	0	12.6817	12.4226	12.5521	15.1791	14.0701	13.4252	14.2288	13.8823	13.3021	0	0	0	0	0	0	0	0	0	15.5567	15.3092	15.2841	0	0	0	12.1228	11.8416
pmf0417	Other flavonoids	Eriocitrin	0	0	0	0	0	0	0	0	0	0	0	0	0	0	0	0	0	0	0	0	0	12.9403	13.1627	13.0515	12.7997	12.4094	12.8178	15.183	15.6467	15.5537	0	0	0	0	0	0	0	0	0	0	0	0	0	0	0	0	0
pmf0458	Polyphenol	6-Gingerol	19.0585	19.0453	19.1655	19.3645	19.1002	19.6954	21.5545	21.6409	21.6096	20.0951	20.417	20.5261	21.0224	21.5869	21.5823	19.1777	19.3773	18.9798	20.7223	20.895	20.8576	20.5451	20.7876	20.6663	21.3857	21.4576	21.6276	22.2679	21.7634	22.2332	21.0625	21.8802	21.6453	23.1238	22.9847	22.9061	21.2477	21.2877	21.5309	21.3962	21.3805	21.1332	20.3538	20.4676	20.5823	19.6645	19.9601
pmf0472	Other flavonoids	Apiin	0	0	0	0	0	0	0	0	0	0	0	0	0	0	0	0	0	0	0	0	0	13.6773	14.0447	13.861	16.4925	16.7602	16.624	18.0156	17.9826	18.1104	15.3021	15.0532	15.2877	13.8037	14.0189	13.9385	12.0498	13.5387	11.8533	19.0346	18.786	18.8454	0	0	0	17.5878	17.6937
pmf0548	Other flavonoids	Schaftoside	15.9748	15.9792	15.887	14.8435	14.7783	14.726	17.3752	17.5204	17.4496	18.3878	18.3752	18.3452	14.5447	14.8337	15.2251	14.1277	13.9567	13.8727	10.9827	11.1357	10.8297	17.7667	17.3056	17.5362	21.9566	22.1825	21.9707	22.6276	22.632	22.7286	21.1886	20.9672	21.3376	19.5185	19.1679	19.113	15.8823	16.3286	15.8679	23.867	23.7995	23.7182	23.48	23.5754	23.48	24.5926	24.3975
pmf0549	Other flavonoids	Diosmin	0	0	0	0	0	0	0	0	0	0	0	0	0	0	0	0	0	0	0	0	0	16.6096	16.7731	16.6914	20.9316	21.1143	21.1269	16.5552	16.6523	16.4831	19.624	19.778	19.7123	18.2922	17.6937	17.5356	12.3853	12.5483	12.3276	16.5522	16.3373	16.4831	17.6382	18.1104	17.6311	19.615	19.343
pmf0568	Other flavonoids	Tectorigenin	0	0	0	0	0	0	0	0	0	0	0	0	0	0	0	0	0	0	0	0	0	18.6937	18.8331	18.7634	16.1888	16.6096	16.2363	17.8361	17.2137	17.1752	0	0	0	0	0	0	0	0	0	0	0	0	0	0	0	0	0
pmf0570	Other flavonoids	Liquiritin	0	0	0	0	0	0	0	0	0	0	0	0	0	0	0	0	0	0	0	0	0	15.049	15.049	15.049	15.669	15.5597	15.6144	21.3645	22.5309	22.2621	0	0	0	0	0	0	0	0	0	0	0	0	0	0	0	0	0
pmf0583	Other flavonoids	Phloridzin	0	0	0	0	0	0	0	0	0	0	0	0	0	0	0	0	0	0	0	0	0	0	0	0	0	0	0	17.0211	16.8965	17.2042	0	0	0	0	0	0	0	0	0	0	0	0	0	0	0	0	0
pmf0614	Anthocyanins	Peonidin 3, 5-diglucoside chloride	11.9218	12.2963	12.3581	11.1548	11.1033	11.3106	11.7398	11.4868	11.2527	13.2877	13.2167	13.0934	11.7398	11.1861	11.8057	0	0	0	0	0	0	0	0	0	0	0	0	0	0	0	0	0	0	0	0	0	0	0	0	0	0	0	0	0	0	0	0
pmf0617	Anthocyanins	Peonidin 3-sophoroside-5-glucoside	13.1784	13.4383	13.5142	12.1421	12.1768	12.3049	12.7142	12.7793	12.4969	13.7099	13.5864	13.5627	12.8553	12.5627	12.7711	0	0	0	0	0	0	12.1923	12.0258	12.1091	11.8707	11.8765	11.865	0	0	0	0	0	0	0	0	0	12.5603	11.7228	11.4969	13.0345	13.0447	13.0918	0	0	0	12.1799	11.9944
5,6epoxy-lut(C10:0/C16:0)	Carotenoid esters	5,6epoxy-lutein-caprate-palmitate	1.07	1.01	1.16	0.94	1.08	1	1.01	1	0.96	0.96	1.01	1.01	0.97	0.94	0.95	1	0.96	1.11	1.21	1.03	1.07	2.03	1.95	1.9	1.79	1.42	1.82	1.32	1.2	1.23	2.64	2.25	2.53	3.48	3.23	3.85	1.07	1.11	1.06	1.17	1.09	1.11	0	0	0	0	0
C01	Carotene	α-Carotene	0	0	0	0	0	0	0	0	0	0	0	0	0	0	0	0	0	0	0.71	0.74	0.75	0	0	0	0	0	0	0	0	0	0.71	0.9	0.94	1.79	1.76	1.46	0.77	0.58	0.61	0	0	0	0	0	0	0	0
C02	Xanthophylls	Antheraxanthin	0.08	0.06	0.06	0.06	0.05	0.05	0	0	0	0	0	0	0	0	0	0	0	0	0	0	0	0	0	0	0	0	0	0	0	0	0.02	0.03	0.03	0	0	0	0	0	0	0	0	0	0	0	0	0	0
C04	Xanthophylls	Zeaxanthin	3.31	3.33	3.17	4.92	5.63	4.89	1	1.01	0.86	0.08	0.07	0.07	1.18	0.51	0.53	3.62	3.98	3.51	1.7	1.5	1.76	0.21	0.29	0.24	0.16	0.15	0.2	0.32	0.22	0.27	0.02	0.03	0.03	0.02	0.05	0.04	3.64	3.02	2.62	9.03	7.23	6.16	0.3	0.32	0.31	0.48	0.46
C05	Xanthophylls	Violaxanthin	0.04	0.03	0.04	0.05	0.05	0.03	0.02	0.02	0.02	0.02	0.02	0.02	0.02	0.02	0.02	0.02	0.01	0.01	0.05	0.05	0.04	0	0	0	0.01	0.01	0.01	0.04	0.03	0.02	0	0	0	0	0	0	0.02	0.03	0.01	0.04	0.07	0.04	0	0	0	0	0
C07	Xanthophylls	Neoxanthin	0.02	0.01	0.02	0.01	0.01	0.02	0.02	0.03	0.02	0.01	0.01	0.01	0	0	0	0.03	0.02	0.04	0.02	0.07	0.03	0.02	0.01	0.02	0	0	0	0.03	0.03	0.03	0	0	0	0	0	0	0.05	0.02	0.02	0.03	0.09	0.02	0	0	0	0	0
C08	Carotene	β-Carotene	7.05	7.07	7.22	6.86	7.34	7.46	6.65	6.65	6.83	0	0	0	7.28	6.44	6.49	7	6.83	7.15	6.79	6.67	7.06	0	0	0	0	0	0	6.67	6.94	6.62	0	7.01	6.94	0	0	0	7.3	7.08	7.02	7.47	7.91	7.51	0	0	0	0	0
C09	Xanthophylls	Lutein	24	26.1	26.1	27.4	27.7	23.3	7.02	7.4	5.43	1.24	1.23	1.31	8.41	4.95	3.83	20.2	18.2	16.6	9.12	8.83	9.5	1.14	1.09	1.09	1.25	1.05	1.22	1.52	1.49	1.44	1	0.99	1.01	0.96	0.94	0.97	15.2	12.9	11.5	5.68	10.1	3.84	3.24	3.14	2.88	2.29	2.17
C10	Xanthophylls	β-Cryptoxanthin	0	0	0	0	0	0	0	0	0	0	0	0	0	0	0	0	0	0	0	0	0	0	0	0	0	0	0	0	0	0	0	0	0	0	0	0	0.88	1.01	0.81	0	0	0	0	0	0	0	0
C11	Xanthophylls	Astaxanthin	0	0	0	0	0	0	0	0	0	0	0	0	0	0	0	0	0	0	0	0	0	0	0	0	0	0	0	0	0	0	0	0	0	0	0	0	0	0	0	0.4	0.79	0.43	0	0	0	0	0
C14	Xanthophylls	Capsanthin	0	0	0	0	0	0	0	0	0	0	0	0	0	0	0	0	0	0	0	0	0	0	0	0	0	0	0	0	0	0	0	0	0	0	0	0	0	0	0	0.04	0.035	0.03	0	0	0	0	0
C15	Carotene	(E/Z)-Phytoene	0	0	0	0	0	0	0	0	0	0	0	0	0	0	0	0	0	0	0	0	0	0	0	0	3.2	2.53	3.41	3.4	2.56	3.01	0	0	0	0	0	0	8.92	7.06	6.45	69.9	55.7	45.4	0	0	0	0	0
C17	Xanthophylls	α-Cryptoxanthin	0	0	0	0.01	0.03	0	0	0	0	0	0	0	0	0	0.02	0.12	0.09	0.07	0.04	0.05	0.07	0	0	0	0	0	0	0	0	0	0	0	0	0	0	0	1.24	1	1.07	0	0	0	0	0	0	0	0
C18	Xanthophylls	Capsorubin	0	0	0	0	0	0	0	0	0	0	0	0	0	0	0	0	0	0	0	0	0	0	0	0	0	0	0	0	0	0	0	0	0	0	0	0	0	0	0	0.02	0.015	0.01	0	0	0	0	0
lut(C10:0)	Carotenoid esters	lutein caprate	1.13	1.1	1.15	0.99	1.12	1.1	1.03	1	1.01	1.17	1.16	1.25	1.15	1.02	1.04	1.03	1.05	1.09	1.09	1.04	1.05	1.1	1.09	1.09	1.08	1.07	1.13	1.03	1.07	0.98	0.98	0.98	0.93	1.01	0.95	1.07	1.14	1.11	1.08	1.19	1.32	1.14	0.91	0.94	0.88	0.88	0.95
lut(C16:0)	Carotenoid esters	lutein palmitate	2.32	2.33	2.47	2.82	3.01	2.93	1.12	1.15	1.15	1.16	1.12	1.23	1.37	1.12	1.09	1.9	1.66	1.87	1.34	1.2	1.35	1.24	1.29	1.14	1.25	1.04	1.42	1.22	1.19	1.08	1.15	1.2	1.25	1.21	1.3	1.29	1.19	1.16	1.2	1.4	1.36	1.14	1.24	1.1	1.11	1.08	1.13
lut(C16:0/C16:0)	Carotenoid esters	lutein dipalmitate	0	0	0	0	0	0	0	0	0	0	0	0	0	0	0	0	0	0	0	0	0	0	0	0	0	0	0	0	0	0	0	0	0	0	0	0	0	0	0	0	0	0	1.18	1.09	1.04	0	0
lut(C18:0)	Carotenoid esters	lutein stearate	1.07	1.06	1.16	1.31	1.4	1.36	1.2	1.22	1.13	1.13	1.05	1.1	1.31	1.32	1.36	1.01	0.96	1	0.97	0.9	0.99	0.97	0.98	1.02	1.02	0.99	1.07	0	0	0	0.98	1.05	1.01	0	0	1	1.12	1.03	1.05	1.1	1.2	1.04	0	0	0	0	0
lut(C18:0/C18:0)	Carotenoid esters	lutein distearate	0	0	0	1.31	1.27	1.46	1.11	1.16	1.17	0	0	0	1.11	1.09	0.97	0	0	0	0	0	0	0	0	0	0	0	0	0	0	0	0	0	0	0	0	0	0	0	0	0	0	0	0	0	0	0	0
lut(C18:1)	Carotenoid esters	lutein oleate	2.51	2.47	2.57	1.32	1.55	1.73	1.59	1.45	1.66	2.19	2.21	2.52	1.95	1.8	1.71	2.28	2.4	2.18	2.01	2.18	2.38	3.38	3.69	3.08	3.36	2.81	4.16	3.4	2.16	2.61	1.82	2.08	1.92	2.56	2.28	2.32	2.78	2.62	2.78	3.03	2.97	2.29	1.12	1.19	1.05	1.15	1.07
neoc(C16:0)	Carotenoid esters	neochrome palmitate	0.09	0.17	0.13	0.1	0.09	0.1	0.06	0.12	0.05	0.1	0.12	0.12	0.08	0.11	0.1	0.05	0.07	0.05	0.08	0.12	0.11	0.06	0.06	0.06	0.09	0.08	0.13	0.11	0.11	0.12	0.1	0.16	0.11	0.1	0.08	0.06	0.13	0.07	0.08	0.15	0.15	0.14	0.07	0.08	0.04	0.05	0.07
rub(C16:0)	Carotenoid esters	rubixanthin palmitate	0	0	0	7.7	8.57	8.4	8.19	9.33	8.58	0	0	0	9.06	7.1	8.12	0	0	0	0	0	0	0	0	0	0	0	0	0	0	0	0	0	0	0	0	11.5	0	0	0	0	0	0	0	0	0	0	0
vio(C12:0/C14:0)	Carotenoid esters	violaxanthin-myristate-laurate	0.21	0.23	0.28	0.49	0.57	0.41	0.42	0.4	0.27	0.24	0.2	0.33	0.16	0.13	0.07	4.73	4.53	4.27	6.49	6.15	6.87	0	0	0	0	0	0	0	0	0	0	0	0	0.05	0.05	0	0	0	0	0	0	0	0.53	0.49	0.48	0.39	0.41
vio(C14:0)	Carotenoid esters	violaxanthin dimyristate	1.43	1.46	1.54	0.98	1.21	0.98	1.13	1.12	0.91	1.44	1.55	1.67	1.28	1.16	1	1.27	1.09	1.06	1.17	1.15	1.22	1.51	1.53	1.08	1.5	1.35	1.24	1.14	0.95	1.04	0.72	0.54	0.5	0.77	0.76	0.55	1.27	1.27	1.35	2.27	2.44	1.4	0.39	0.3	0.26	0.42	0.43
vio(C14:0/C16:0)	Carotenoid esters	violaxanthin-myristate-palmitate	0	0	0	0	0	0	0	0	0	0	0	0	0	0	0	0.03	0.02	0.03	0.05	0.05	0.06	0	0	0	0	0	0	0	0	0	0	0	0	0	0	0	0	0	0	0	0	0	0	0	0	0	0
vio(C16:0)	Carotenoid esters	violaxanthin dipalmitate	1.33	1.17	1.35	0.7	0.62	0.75	0.61	0.74	0.32	1.06	0.82	1.25	0.55	0.3	0.29	0.82	0.71	0.69	0.72	0.46	0.64	0	0	0	0.21	0.14	0.21	0	0	0	0	0	0	0.37	0.29	0.33	0.17	0.17	0.16	0.28	0.24	0.19	1.46	1.45	1.15	0.59	0.47
zea(C16:0)	Carotenoid esters	zeaxanthin palmitate	1.77	1.33	1.36	2.59	1.73	1.95	0.38	0.44	0.41	0	0	0	0.61	0.29	0.44	0.91	1.24	1.64	0.89	1.12	0.93	1.75	1.61	1.72	1.37	0.94	1.13	0	0	0	0	0	0	0	0	1.54	0	0	0	1.11	1.81	1.09	0	0	0	0	0
β-citraurin	Xanthophylls	β-citraurin	0.01	0.01	0.01	0.01	0.01	0.01	0.01	0.01	0.01	0	0	0	0	0	0	0	0	0	0	0	0	0	0	0	0	0	0	0	0	0	0	0	0	0	0	0	0	0	0	0.02	0.05	0.02	0	0	0	0	0
β-cryp(C16:0)	Carotenoid esters	β-cryptoxanthin palmitate	0	0	0	4.02	3.26	2.04	3.74	1.92	1.95	0	0	0	1.78	2.55	0.95	0	0	0	0	0	0	0	0	0	0	0	0	0	0	0	0	0	0	6.62	5.74	7.77	0	0	0	0	0	0	0	0	0	0	0
[truncated: 4 more columns]
