# Supplementary material for: Differential Flavonoids and Carotenoids Profiles in Grains of Six Poaceae Crops
Source: Foods. 2022 Jul 12;11(14):2068. doi: 10.3390/foods11142068 (PMC9325323; doi:10.3390/foods11142068)
Supplement: Supplementary file 1 [file foods-11-02068-s001.zip › Supplementary Table S2.xlsx]

## Sheet: Si_vs_Os
Supplementary Table S2. A list of the differential flavonoids and carotenoids metabolites between foxtail millet and other species.
	id	JG21	QZH	YG1	NMB	DBQ	Foxtail.millet	NPB	93-11	Rice	FC	log2FC	P value	direction
1	pme3461	12.9173	12.5502	12.9103	12.6574	12.6724	12.7415	12.6457	12.8354	12.7406	0.999925	-0.000108437	0.994522	NS
2	neoc(C16:0)	0.13	0.0966667	0.0766667	0.113333	0.0966667	0.102667	0.123333	0.08	0.101667	0.99026	-0.0141211	0.959823	NS
3	pme0361	13.0513	13.3877	13.4989	13.1391	13.7179	13.359	13.3054	13.3161	13.3108	0.996391	-0.00521607	0.821078	NS
4	pma6586	3.16993	3.16993	12.4475	13.7922	3.16993	7.14989	3.16993	13.5008	8.33539	1.16581	0.221328	0.819244	NS
5	pmb3053	13.9936	13.8289	15.0951	16.3591	15.004	14.8561	15.0247	15.1053	15.065	1.01406	0.0201411	0.794807	NS
6	pme0355	12.2199	12.688	12.6553	12.6543	12.6366	12.5708	12.5763	12.6511	12.6137	1.00341	0.00491487	0.784678	NS
7	pme3211	12.6874	11.8693	13.3237	3.16993	13.5131	10.9127	12.486	11.4377	11.9618	1.09614	0.13243	0.762447	NS
8	pmf0279	13.0728	13.77	14.0546	13.477	13.4449	13.5639	13.9945	13.3828	13.6886	1.0092	0.0132118	0.712949	NS
9	C02	0.0666667	0.0533333	0	0	0	0.024	0.0266667	0	0.0133333	0.555556	-0.847997	0.696715	NS
10	pme3288	3.16993	3.16993	12.841	16.242	13.0898	9.70252	11.7284	3.16993	7.44916	0.767755	-0.381281	0.677285	NS
11	pmb3052	13.8632	13.3007	15.0581	17.521	13.6499	14.6786	13.9246	14.204	14.0643	0.958151	-0.0616753	0.653988	NS
12	pmf0204	13.9678	13.06	14.6906	3.16993	13.8938	11.7564	13.3842	13.6309	13.5075	1.14895	0.200316	0.648883	NS
13	pmf0208	13.6129	13.3572	14.5862	12.9382	13.7125	13.6414	13.4091	13.4333	13.4212	0.98386	-0.0234749	0.648417	NS
14	pmc1990	21.5456	21.5484	21.3188	21.7259	21.3166	21.4911	20.976	22.4027	21.6893	1.00923	0.0132503	0.640583	NS
15	pmb0711	15.0444	13.0329	17.5089	13.2206	12.4623	14.2538	13.5935	13.2425	13.418	0.94136	-0.0871817	0.611729	NS
16	pme1622	16.0957	15.2753	16.2607	12.189	16.4212	15.2484	16.9538	15.1465	16.0502	1.05258	0.0739344	0.593052	NS
17	pmb0712	15.7499	14.0741	15.5954	17.2418	14.8544	15.5032	18.3638	14.2537	16.3088	1.05196	0.0730843	0.589948	NS
18	pmb0618	3.16993	3.16993	11.8108	3.16993	3.16993	4.89809	3.16993	3.16993	3.16993	0.647175	-0.627771	0.576132	NS
19	pme1500	3.16993	3.16993	3.16993	13.2707	3.16993	5.19008	3.16993	3.16993	3.16993	0.610766	-0.711308	0.576132	NS
20	pme0089	12.0241	3.16993	3.16993	3.16993	3.16993	4.94077	3.16993	3.16993	3.16993	0.641585	-0.640287	0.576132	NS
21	pme0371	12.4875	3.16993	3.16993	3.16993	3.16993	5.03343	3.16993	3.16993	3.16993	0.629774	-0.667094	0.576132	NS
22	pme0433	3.16993	3.16993	3.16993	13.1862	3.16993	5.17318	3.16993	3.16993	3.16993	0.612761	-0.706603	0.576132	NS
23	pmf0151	11.0901	3.16993	3.16993	3.16993	3.16993	4.75395	3.16993	3.16993	3.16993	0.666798	-0.584678	0.576132	NS
24	pme1662	12.5166	3.16993	3.16993	3.16993	3.16993	5.03926	3.16993	3.16993	3.16993	0.629045	-0.668764	0.576132	NS
25	pmb0569	3.16993	3.16993	12.6609	3.16993	3.16993	5.06813	3.16993	3.16993	3.16993	0.625463	-0.677005	0.576132	NS
26	pma6558	3.16993	3.16993	3.16993	13.6624	3.16993	5.26841	3.16993	3.16993	3.16993	0.601685	-0.732919	0.576132	NS
27	pme3227	3.16993	3.16993	3.16993	3.16993	14.1361	5.36316	3.16993	3.16993	3.16993	0.591055	-0.758636	0.576132	NS
28	pmf0179	3.16993	3.16993	3.16993	3.16993	12.2865	4.99323	3.16993	3.16993	3.16993	0.634844	-0.655526	0.576132	NS
29	pme3263	14.0322	14.161	16.6793	14.5627	16.4542	15.1779	16.0807	15.447	15.7638	1.0386	0.0546462	0.574585	NS
30	lut(C18:1)	2.51667	1.53333	1.56667	2.30667	1.82	1.94867	1.94	2.38667	2.16333	1.11016	0.150769	0.568716	NS
31	pmf0277	18.4607	18.4385	17.9034	18.2247	17.9836	18.2022	18.0221	18.1444	18.0832	0.993466	-0.00945797	0.565843	NS
32	pme2898	12.3575	13.6527	14.1142	13.6827	13.6926	13.4999	12.9739	13.3936	13.1838	0.97658	-0.0341893	0.563129	NS
33	pme2457	15.8887	14.9836	16.0959	11.8264	16.2595	15.0108	16.7498	15.0735	15.9116	1.06001	0.084083	0.562092	NS
34	pmb0736	21.6711	21.2462	21.5473	20.7583	21.199	21.2844	22.5312	18.7256	20.6284	0.96918	-0.0451638	0.556387	NS
35	pme3267	15.3874	14.6177	15.5616	11.6194	15.9212	14.6215	16.5282	14.528	15.5281	1.06201	0.0867948	0.548158	NS
36	pmb0713	15.5796	13.9528	15.4975	17.1183	14.802	15.39	18.2511	14.3531	16.3021	1.05927	0.0830636	0.52964	NS
37	pme0197	13.0533	10.8908	15.7342	10.5877	11.6372	12.3806	11.1584	11.3296	11.244	0.908191	-0.138932	0.502601	NS
38	pme0374	17.7034	17.3346	17.3752	16.2144	17.5001	17.2255	18.1284	14.8714	16.4999	0.957874	-0.0620921	0.486341	NS
39	pme1598	13.4366	3.16993	12.9458	3.16993	12.5613	9.05672	12.0757	12.4916	12.2837	1.35631	0.439684	0.459587	NS
40	pmb3032	11.979	11.5858	13.2795	15.6272	11.5342	12.8011	11.6673	11.8058	11.7366	0.91684	-0.125258	0.448545	NS
41	lut(C16:0)	2.37333	2.92	1.14	1.17	1.19333	1.75933	1.2	1.26667	1.23333	0.701023	-0.512466	0.437429	NS
42	rub(C16:0)	0	8.22333	8.7	0	8.09333	5.00333	0	3.83333	1.91667	0.383078	-1.38429	0.426684	NS
43	C17	0	0.0133333	0	0	0.00666667	0.004	0	0	0.001	0.25	-2	0.411106	NS
44	pmf0274	3.16993	3.16993	11.5134	10.9256	10.836	7.92297	10.5118	11.201	10.8564	1.37024	0.45443	0.409177	NS
45	尾-cryp(C16:0)	0	3.10667	2.53667	0	1.76	1.48067	0	6.71	3.355	2.26587	1.18007	0.407634	NS
46	zea(C16:0)	1.48667	2.09	0.41	0	0.446667	0.886667	0	0.513333	0.256667	0.289474	-1.7885	0.38612	NS
47	pmb0603	3.16993	11.7798	13.1727	3.16993	3.16993	6.89247	3.16993	3.16993	3.16993	0.459911	-1.12057	0.375974	NS
48	pmb2976	12.162	12.1219	3.16993	3.16993	3.16993	6.75873	3.16993	3.16993	3.16993	0.469012	-1.0923	0.373936	NS
49	pme1580	12.2211	12.2476	3.16993	3.16993	3.16993	6.79569	3.16993	3.16993	3.16993	0.466461	-1.10017	0.373935	NS
50	pme2247	16.3445	16.5156	16.5279	16.3613	16.7868	16.5072	16.5111	16.1832	16.3471	0.990301	-0.0140604	0.359693	NS
51	pma6496	13.2474	12.9265	13.2073	3.16993	13.5977	11.2298	15.48	14.254	14.867	1.3239	0.404789	0.332579	NS
52	pme1518	15.0627	14.4635	14.5083	14.5045	13.179	14.3436	13.9042	13.6486	13.7764	0.960458	-0.0582062	0.329849	NS
53	pmb0607	19.5272	19.6901	21.2858	17.0536	19.0412	19.3196	18.7879	17.2149	18.0014	0.931769	-0.101956	0.326451	NS
54	pmb3042	11.6864	3.16993	11.415	12.5662	3.16993	8.40149	12.0696	12.8654	12.4675	1.48396	0.569455	0.309261	NS
55	pmf0247	13.066	12.7756	13.4079	3.16993	13.1399	11.1119	15.3667	14.5263	14.9465	1.34509	0.427706	0.302105	NS
56	pme2977	19.3374	19.6048	19.586	19.609	19.5634	19.5401	19.971	19.486	19.7285	1.00964	0.0138447	0.2768	NS
57	C08	7.11333	7.22	6.71	0	6.73667	5.556	4.65	0	2.325	0.418467	-1.25682	0.274747	NS
58	C04	3.27	5.14667	0.956667	0.0733333	0.74	2.03733	0.0266667	0.0366667	0.0316667	0.0155432	-6.00757	0.260921	NS
59	pme0376	14.6275	13.6339	12.5374	13.3736	13.7886	13.5922	13.0352	12.6391	12.8372	0.944449	-0.0824557	0.245234	NS
60	C09	25.4	26.1333	6.61667	1.26	5.73	13.028	1	0.956667	0.978333	0.0750947	-3.73515	0.230844	NS
61	pma1108	13.9528	13.773	14.0475	12.8169	13.672	13.6525	16.6396	13.304	14.9718	1.09664	0.133087	0.225916	NS
62	pme1521	13.7752	3.16993	3.16993	12.268	15.0683	9.49027	3.16993	3.16993	3.16993	0.334018	-1.582	0.208684	NS
63	pmf0011	14.1028	14.0933	16.2814	16.7832	12.4716	14.7465	13.6723	11.7169	12.6946	0.860857	-0.216154	0.208476	NS
64	lut(C18:0/C18:0)	0	1.34667	1.14667	0	1.05667	0.71	0	0	0.01	0.0140845	-6.14975	0.20807	NS
65	pma6647	3.16993	13.9003	14.5946	3.16993	13.1864	9.60423	3.16993	3.16993	3.16993	0.330055	-1.59922	0.204477	NS
66	pme3473	14.5701	13.6743	12.2242	13.7127	13.7568	13.5876	12.7724	12.5415	12.6569	0.931505	-0.102364	0.204123	NS
67	pma0795	12.3938	12.795	13.3017	3.16993	3.16993	8.96606	3.16993	3.16993	3.16993	0.353547	-1.50003	0.203815	NS
68	pme0431	3.16993	3.16993	12.4417	13.2206	12.4613	8.89268	3.16993	3.16993	3.16993	0.356464	-1.48817	0.203799	NS
69	pmf0109	14.7864	14.0399	3.16993	14.0623	3.16993	9.8457	3.16993	3.16993	3.16993	0.32196	-1.63504	0.203573	NS
70	pme1478	13.1091	12.544	3.16993	12.731	3.16993	8.9448	3.16993	3.16993	3.16993	0.354388	-1.4966	0.203395	NS
71	pmb0602	3.16993	3.16993	12.7347	12.6409	12.2741	8.79792	3.16993	3.16993	3.16993	0.360304	-1.47271	0.203325	NS
72	pme3129	12.4476	12.1519	3.16993	12.5458	3.16993	8.69704	3.16993	3.16993	3.16993	0.364483	-1.45608	0.203268	NS
73	尾-citraurin	0.01	0.01	0.01	0	0	0.006	0	0	0.001	0.166667	-2.58496	0.203111	NS
74	pme2478	12.9172	12.3037	12.868	13.4523	13.6133	13.0309	12.7794	11.9329	12.3562	0.94822	-0.0767064	0.193641	NS
75	pme1611	12.4461	12.2449	12.3077	11.4177	12.2075	12.1248	13.0395	3.16993	8.1047	0.668442	-0.581125	0.186756	NS
76	pmb3031	11.2225	11.1517	13.0526	16.693	10.8231	12.5886	3.16993	11.4949	7.33241	0.582466	-0.779754	0.126352	NS
77	pmb0623	3.16993	3.16993	3.16993	3.16993	3.16993	3.16993	12.2932	3.16993	7.73158	2.43904	1.28631	0.117387	NS
78	pme1539	3.16993	3.16993	3.16993	3.16993	3.16993	3.16993	3.16993	12.7266	7.94828	2.5074	1.32619	0.117387	NS
79	pme2321	3.16993	3.16993	3.16993	3.16993	3.16993	3.16993	12.0349	3.16993	7.60243	2.3983	1.26201	0.117387	NS
80	pma0724	3.16993	3.16993	3.16993	3.16993	3.16993	3.16993	11.7784	3.16993	7.47418	2.35784	1.23747	0.117387	NS
81	pma0253	3.16993	3.16993	3.16993	3.16993	3.16993	3.16993	3.16993	11.5897	7.37981	2.32807	1.21913	0.117387	NS
82	pma6638	3.16993	3.16993	3.16993	3.16993	3.16993	3.16993	3.16993	12.7199	7.94489	2.50634	1.32558	0.117387	NS
83	pmb3028	3.16993	3.16993	3.16993	3.16993	3.16993	3.16993	3.16993	11.407	7.28846	2.29925	1.20117	0.117387	NS
84	pmb3894	22.1113	22.2883	24.2043	22.85	23.9394	23.0787	24.1768	24.7296	24.4532	1.05956	0.0834633	0.117187	NS
85	C07	0.0166667	0.0133333	0.0233333	0.01	0	0.0126667	0	0	0	0.001	-9.96578	0.107043	NS
86	pme2957	14.7987	13.829	12.4064	13.8653	13.7109	13.722	12.8735	11.8356	12.3545	0.900341	-0.151457	0.106652	NS
87	pme2493	12.7373	13.1563	13.4913	13.197	13.1919	13.1548	12.9299	12.4261	12.678	0.963759	-0.0532555	0.105687	NS
88	pme0369	3.16993	3.16993	14.2077	14.0812	3.16993	7.55972	18.0877	15.3287	16.7082	2.21016	1.14415	0.10097	NS
89	pmf0458	19.0898	19.3867	21.6017	20.3461	21.3972	20.3643	21.5293	23.0048	22.2671	1.09344	0.128871	0.0979364	NS
90	pme1550	15.1798	14.6953	14.5425	14.4385	13.2464	14.4205	13.4109	13.2475	13.3292	0.924323	-0.11353	0.0977973	NS
91	pme1605	3.16993	3.16993	13.9057	13.8908	3.16993	7.46125	18.0474	15.1974	16.6224	2.22783	1.15564	0.0952316	NS
92	lut(C10:0)	1.12667	1.07	1.01333	1.19333	1.07	1.09467	0.963333	1.01	0.986667	0.90134	-0.149857	0.0947299	NS
93	pmb2957	13.199	12.8458	12.2954	14.0885	12.8376	13.0532	12.4786	3.16993	7.82428	0.599412	-0.738379	0.0919036	NS
94	vio(C16:0)	1.28333	0.69	0.556667	1.04333	0.38	0.790667	0	0.33	0.165	0.208685	-2.2606	0.0822851	NS
95	pmb0653	13.6187	13.6713	13.4438	3.16993	17.2966	12.2401	3.16993	3.16993	3.16993	0.25898	-1.94909	0.0717135	NS
96	pmf0057	14.485	13.9682	12.3203	13.641	13.6012	13.6031	12.5019	11.7124	12.1072	0.890026	-0.16808	0.064737	NS
97	pmf0265	11.9319	12.7117	3.16993	12.6055	12.1096	10.5057	3.16993	3.16993	3.16993	0.301733	-1.72865	0.0629398	NS
98	pmb0716	17.2172	16.5922	18.1168	19.0327	17.101	17.612	16.53	12.8306	14.6803	0.833541	-0.262675	0.0608916	NS
99	pmf0058	14.6626	13.9102	12.8508	13.8835	13.7734	13.8161	12.9905	11.9841	12.4873	0.903825	-0.145885	0.0608058	NS
100	pmb0277	19.0612	18.0925	18.6257	19.3017	19.3926	18.8947	18.223	15.017	16.62	0.879612	-0.185061	0.0599124	NS
101	pme0363	15.6503	15.6037	17.1451	14.4652	16.2577	15.8244	14.5822	12.809	13.6956	0.865473	-0.208439	0.0585499	NS
102	pme1824	18.0506	17.3751	18.7111	18.5351	19.6012	18.4546	16.8592	17.0025	16.9308	0.917431	-0.124328	0.0567656	NS
103	pmb0605	3.16993	3.16993	3.16993	13.91	3.16993	5.31795	14.7272	14.1053	14.4163	2.71087	1.43876	0.0526165	NS
104	pmb0322	13.4028	13.4066	13.4371	13.9887	13.8217	13.6114	11.9822	3.16993	7.57605	0.556596	-0.845296	0.0495171	NS
105	pmb0745	13.5379	12.2084	13.5771	14.4493	11.793	13.1131	3.16993	11.1603	7.16511	0.546407	-0.871951	0.0467969	NS
106	vio(C12:0/C14:0)	0.24	0.49	0.363333	0.256667	0.12	0.294	0	0.0333333	0.0166667	0.0566893	-4.14078	0.045549	DOWN
107	lut(C18:0)	1.09667	1.35667	1.18333	1.09333	1.33	1.212	1.01333	0.333333	0.673333	0.555556	-0.847997	0.0452115	NS
108	pmb0693	13.7145	12.5808	15.6799	15.9893	12.8847	14.1698	18.8314	17.0441	17.9377	1.26591	0.340173	0.0315094	NS
109	pme3237	12.8424	13.1551	12.8803	12.909	13.1967	12.9967	13.8639	13.3012	13.5825	1.04507	0.063605	0.0293515	NS
110	pmf0548	15.947	14.7826	17.4484	18.3694	14.8678	16.283	21.1644	19.2665	20.2154	1.2415	0.312088	0.0284468	NS
111	pmb0701	3.16993	12.5596	3.16993	3.16993	3.16993	5.04786	16.4615	13.4683	14.9649	2.9646	1.56784	0.028095	UP
112	pmf0381	15.2783	13.8177	16.5354	17.8235	14.0184	15.4947	20.4523	18.873	19.6627	1.26899	0.343685	0.0264155	NS
113	pmb0720	19.7009	19.1481	19.0109	20.2038	18.1157	19.2359	15.1069	3.16993	9.13841	0.475072	-1.07378	0.0255727	DOWN
114	pmf0234	14.6576	14.3299	17.052	17.1974	13.5824	15.3639	20.774	18.7526	19.7633	1.28635	0.363284	0.0224052	NS
115	pmb3024	13.7291	13.287	13.9465	11.7815	13.9	13.3288	16.437	15.1553	15.7962	1.18511	0.245025	0.022384	NS
116	C05	0.0366667	0.0433333	0.02	0.02	0.02	0.028	0	0	0	0.001	-9.96578	0.0205699	DOWN
117	vio(C14:0)	1.47667	1.05667	1.05333	1.55333	1.14667	1.25733	0.586667	0.693333	0.64	0.509014	-0.974223	0.0192605	NS
118	pma6518	3.16993	3.16993	3.16993	12.462	3.16993	5.02835	17.5221	15.0128	16.2674	3.23515	1.69383	0.0166596	UP
119	pma1087	14.9736	14.1606	16.5719	17.3128	13.4744	15.2987	20.8264	19.0426	19.9345	1.30302	0.381862	0.0159262	NS
120	C01	0	0	0	0	0	0.01	0.85	1.67	1.26	126	6.97728	0.00213473	UP
121	pmb0588	24.5699	24.5467	23.6049	22.2193	21.3435	23.2569	16.0646	13.6883	14.8765	0.639659	-0.644624	0.00109665	NS
122	5,6epoxy-lut(C10:0/C16:0)	1.08	1.00667	0.99	0.993333	0.953333	1.00467	2.47333	3.52	2.99667	2.98275	1.57664	0.000838308	UP
123	pmb0835	14.1311	13.3048	13.9466	13.5925	12.953	13.5856	17.8671	19.706	18.7866	1.38283	0.467627	0.000345963	NS
124	pmb0622	13.609	13.6348	14.2858	11.5248	11.8286	12.9766	3.16993	3.16993	3.16993	0.24428	-2.03339	0.000122136	DOWN
125	pma6371	17.3659	17.2655	16.2451	14.8592	13.9745	15.9421	3.16993	3.16993	3.16993	0.19884	-2.33032	8.97e-05	DOWN
126	pmb0608	17.5615	17.8855	17.9438	14.9043	15.201	16.6992	3.16993	3.16993	3.16993	0.189825	-2.39726	7.25e-05	DOWN
127	pmb0645	16.5295	16.6028	15.8034	14.5423	13.5422	15.404	3.16993	3.16993	3.16993	0.205785	-2.28079	6.3e-05	DOWN
128	pmb2997	3.16993	3.16993	3.16993	3.16993	3.16993	3.16993	15.0078	12.0158	13.5118	4.2625	2.0917	4.69e-05	UP
129	pme0002	14.2894	14.0818	16.0795	15.6138	13.3016	14.6732	3.16993	3.16993	3.16993	0.216035	-2.21066	4.1e-05	DOWN
130	pme2950	13.9511	14.207	16.0898	15.8375	13.8096	14.779	3.16993	3.16993	3.16993	0.214488	-2.22103	3.15e-05	DOWN
131	pme3401	13.9308	13.8256	14.8884	16.4773	15.4259	14.9096	3.16993	3.16993	3.16993	0.21261	-2.23372	3.08e-05	DOWN
132	pmf0614	12.1921	11.1896	11.4931	13.1993	11.5772	11.9303	3.16993	3.16993	3.16993	0.265705	-1.9121	2.65e-05	DOWN
133	pmb0666	3.16993	3.16993	3.16993	3.16993	3.16993	3.16993	16.238	13.4411	14.8396	4.68136	2.22693	1.86e-05	UP
134	pmb3043	3.16993	3.16993	3.16993	3.16993	3.16993	3.16993	22.0995	18.1251	20.1123	6.34473	2.66556	1.68e-05	UP
135	pmb2831	3.16993	3.16993	3.16993	3.16993	3.16993	3.16993	13.121	15.4602	14.2906	4.50819	2.17255	9.8e-06	UP
136	pmf0005	3.16993	3.16993	3.16993	3.16993	3.16993	3.16993	14.75	12.5608	13.6554	4.3078	2.10695	9.45e-06	UP
137	pmb0636	3.16993	3.16993	3.16993	3.16993	3.16993	3.16993	16.8264	14.2588	15.5426	4.90315	2.29371	9.17e-06	UP
138	pmb0639	13.6238	13.1289	12.2639	12.058	13.4449	12.9039	3.16993	3.16993	3.16993	0.245656	-2.02529	8.59e-06	DOWN
139	pmb2987	3.16993	3.16993	3.16993	3.16993	3.16993	3.16993	15.0481	12.9322	13.9902	4.41341	2.14189	6.84e-06	UP
140	pme1777	3.16993	3.16993	3.16993	3.16993	3.16993	3.16993	13.2914	15.4598	14.3756	4.535	2.1811	6.49e-06	UP
141	pmb0631	3.16993	3.16993	3.16993	3.16993	3.16993	3.16993	17.8959	15.3029	16.5994	5.23653	2.38861	6.42e-06	UP
142	pmb3013	13.448	12.9355	12.3919	13.4484	11.9558	12.8359	3.16993	3.16993	3.16993	0.246957	-2.01767	6.33e-06	DOWN
143	pmb0678	3.16993	3.16993	3.16993	3.16993	3.16993	3.16993	17.6538	15.1301	16.392	5.17109	2.37047	6.07e-06	UP
144	pma0760	14.4568	14.061	13.668	14.6204	12.9215	13.9456	3.16993	3.16993	3.16993	0.227307	-2.13729	4.39e-06	DOWN
145	pmf0375	16.2083	15.3347	17.1542	15.4654	15.5535	15.9432	3.16993	3.16993	3.16993	0.198826	-2.33042	3.17e-06	DOWN
146	pmf0617	13.3769	12.2079	12.6635	13.6197	12.7297	12.9195	3.16993	3.16993	3.16993	0.245359	-2.02703	3.03e-06	DOWN
147	pma0214	14.4802	14.0822	15.6071	14.3045	13.9355	14.4819	3.16993	3.16993	3.16993	0.218889	-2.19173	3.01e-06	DOWN
148	pmb0652	3.16993	3.16993	3.16993	3.16993	3.16993	3.16993	15.075	13.3108	14.1929	4.47737	2.16265	2.53e-06	UP
149	pme0367	3.16993	3.16993	3.16993	3.16993	3.16993	3.16993	20.0369	17.5911	18.814	5.93515	2.56928	2.26e-06	UP
150	pma6639	16.1049	15.6075	17.1264	15.3236	15.6989	15.9722	3.16993	3.16993	3.16993	0.198465	-2.33305	2.19e-06	DOWN
151	pme0332	3.16993	3.16993	3.16993	3.16993	3.16993	3.16993	19.8096	17.4138	18.6117	5.87134	2.55369	2.17e-06	UP
152	pmb2978	3.16993	3.16993	3.16993	3.16993	3.16993	3.16993	13.6262	12.1243	12.8752	4.06168	2.02208	2.15e-06	UP
153	pmb0673	3.16993	3.16993	3.16993	3.16993	3.16993	3.16993	13.9872	12.464	13.2256	4.17221	2.06081	1.93e-06	UP
154	pmb0595	16.0684	15.4824	17.0246	15.5053	15.6236	15.9409	3.16993	3.16993	3.16993	0.198855	-2.33021	1.5e-06	DOWN
155	pma6389	13.023	13.0371	13.3269	12.2391	13.1134	12.9479	3.16993	3.16993	3.16993	0.244821	-2.0302	6.03e-07	DOWN
156	pmf0549	3.16993	3.16993	3.16993	3.16993	3.16993	3.16993	19.7048	17.8405	18.7726	5.92211	2.56611	5.93e-07	UP
157	pmb3002	3.16993	3.16993	3.16993	3.16993	3.16993	3.16993	19.5393	17.736	18.6376	5.87952	2.5557	5.25e-07	UP
158	pmf0472	3.16993	3.16993	3.16993	3.16993	3.16993	3.16993	15.2143	13.9204	14.5674	4.59549	2.20022	4.6e-07	UP
159	pma0779	15.5467	15.5079	15.4724	14.6086	15.0109	15.2293	3.16993	3.16993	3.16993	0.208146	-2.26433	1.99e-07	DOWN
160	pmb3023	3.16993	3.16993	3.16993	3.16993	3.16993	3.16993	11.8616	11.1876	11.5246	3.63562	1.8622	8.37e-08	UP
161	pmb0665	14.0167	13.5402	13.3434	13.2817	13.4394	13.5243	3.16993	3.16993	3.16993	0.234388	-2.09303	7.93e-08	DOWN
162	pmb0681	3.16993	3.16993	3.16993	3.16993	3.16993	3.16993	13.0342	12.437	12.7356	4.01763	2.00635	2.33e-08	UP
163	pmb0601	3.16993	3.16993	3.16993	3.16993	3.16993	3.16993	15.0222	14.5076	14.7649	4.65781	2.21965	4.23e-09	UP
164	pme0330	3.16993	3.16993	3.16993	3.16993	3.16993	3.16993	11.559	11.8203	11.6897	3.68768	1.88271	6.68e-10	UP
165	pmb0682	3.16993	3.16993	3.16993	3.16993	3.16993	3.16993	18.0564	17.6829	17.8696	5.63724	2.49499	2.6e-10	UP
166	pmb0587	3.16993	3.16993	3.16993	3.16993	3.16993	3.16993	15.1044	15.0666	15.0855	4.75894	2.25064	7.91e-15	UP

## Sheet: Si_vs_Pm
Supplementary Table S2. A list of the differential flavonoids and carotenoids metabolites between foxtail millet and other species.
	id	JG21	QZH	YG1	NMB	DBQ	Foxtail.millet	LM4	JS9	Broomcorn.millet	FC	log2FC	P value	direction
1	pme3263	14.0322	14.161	16.6793	14.5627	16.4542	15.1779	13.9868	15.3499	14.6683	0.96643	-0.0492663	0.640896	NS
2	pme3276	3.16993	3.16993	3.16993	3.16993	3.16993	3.16993	3.16993	12.0239	7.59693	2.39656	1.26097	0.117387	NS
3	pme3288	3.16993	3.16993	12.841	16.242	13.0898	9.70252	3.16993	3.16993	3.16993	0.32671	-1.61391	0.212598	NS
4	pmb0322	13.4028	13.4066	13.4371	13.9887	13.8217	13.6114	3.16993	3.16993	3.16993	0.23289	-2.10229	5.62e-08	DOWN
5	pmf0109	14.7864	14.0399	3.16993	14.0623	3.16993	9.8457	3.16993	3.16993	3.16993	0.32196	-1.63504	0.203573	NS
6	pmf0057	14.485	13.9682	12.3203	13.641	13.6012	13.6031	15.9754	19.2736	17.6245	1.29562	0.373641	0.0126214	NS
7	pmf0058	14.6626	13.9102	12.8508	13.8835	13.7734	13.8161	16.0798	19.3982	17.739	1.28394	0.360574	0.0112315	NS
8	pmc1990	21.5456	21.5484	21.3188	21.7259	21.3166	21.4911	21.0637	22.263	21.6634	1.00802	0.0115229	0.636766	NS
9	pmf0265	11.9319	12.7117	3.16993	12.6055	12.1096	10.5057	12.5517	15.0005	13.7761	1.3113	0.390994	0.346183	NS
10	pmb0623	3.16993	3.16993	3.16993	3.16993	3.16993	3.16993	15.2752	16.9756	16.1254	5.08699	2.34681	9.46e-07	UP
11	pmb0645	16.5295	16.6028	15.8034	14.5423	13.5422	15.404	3.16993	3.16993	3.16993	0.20579	-2.28079	6.3e-05	DOWN
12	pmb0624	3.16993	3.16993	3.16993	3.16993	3.16993	3.16993	14.7666	15.1862	14.9764	4.72454	2.24017	1.39e-09	UP
13	pmf0458	19.0898	19.3867	21.6017	20.3461	21.3972	20.3643	19.1783	20.825	20.0016	0.98219	-0.0259242	0.720127	NS
14	pmb0696	3.16993	3.16993	3.16993	3.16993	3.16993	3.16993	18.4492	19.8116	19.1304	6.03497	2.59335	1.11e-07	UP
15	pmb0639	13.6238	13.1289	12.2639	12.058	13.4449	12.9039	13.3227	14.4718	13.8972	1.07698	0.10699	0.163659	NS
16	pmb0618	3.16993	3.16993	11.8108	3.16993	3.16993	4.89809	3.16993	3.16993	3.16993	0.64718	-0.627771	0.576132	NS
17	pmb2987	3.16993	3.16993	3.16993	3.16993	3.16993	3.16993	13.6435	14.2231	13.9333	4.39546	2.13601	1.11e-08	UP
18	pmf0011	14.1028	14.0933	16.2814	16.7832	12.4716	14.7465	12.9586	13.1003	13.0295	0.88357	-0.178591	0.251459	NS
19	pmb0605	3.16993	3.16993	3.16993	13.91	3.16993	5.31795	3.16993	12.5929	7.88139	1.48204	0.567581	0.583315	NS
20	pma1108	13.9528	13.773	14.0475	12.8169	13.672	13.6525	16.0152	17.0777	16.5464	1.21197	0.277359	0.00151945	NS
21	pme2963	3.16993	3.16993	3.16993	3.16993	3.16993	3.16993	11.5732	12.3267	11.9499	3.76978	1.91448	1.14e-07	UP
22	pmf0360	3.16993	3.16993	3.16993	3.16993	3.16993	3.16993	13.4752	15.2144	14.3448	4.52529	2.17801	2.21e-06	UP
23	pma6389	13.023	13.0371	13.3269	12.2391	13.1134	12.9479	12.7498	12.786	12.7679	0.9861	-0.0201975	0.586993	NS
24	pme3473	14.5701	13.6743	12.2242	13.7127	13.7568	13.5876	15.9817	19.2709	17.6263	1.29723	0.375438	0.0132948	NS
25	pmb0693	13.7145	12.5808	15.6799	15.9893	12.8847	14.1698	3.16993	3.16993	3.16993	0.22371	-2.1603	0.000240816	DOWN
26	pma6647	3.16993	13.9003	14.5946	3.16993	13.1864	9.60423	17.313	18.4803	17.8966	1.86341	0.897945	0.119605	NS
27	pmb0622	13.609	13.6348	14.2858	11.5248	11.8286	12.9766	11.771	13.126	12.4485	0.9593	-0.0599444	0.613844	NS
28	pme0363	15.6503	15.6037	17.1451	14.4652	16.2577	15.8244	12.6563	13.7936	13.225	0.83573	-0.258889	0.0221231	NS
29	pmb0620	3.16993	3.16993	3.16993	3.16993	3.16993	3.16993	14.9032	16.1674	15.5353	4.90084	2.29303	2.73e-07	UP
30	pmb0607	19.5272	19.6901	21.2858	17.0536	19.0412	19.3196	15.7211	16.729	16.2251	0.83982	-0.251839	0.0456209	NS
31	pmb0701	3.16993	12.5596	3.16993	3.16993	3.16993	5.04786	16.7742	18.6542	17.7142	3.50925	1.81116	0.0105177	UP
32	pmb0661	3.16993	3.16993	3.16993	3.16993	3.16993	3.16993	15.8036	18.6965	17.2501	5.44179	2.44408	8.73e-06	UP
33	pmb2976	12.162	12.1219	3.16993	3.16993	3.16993	6.75873	11.0131	13.1995	12.1063	1.79121	0.840936	0.210356	NS
34	pmb0603	3.16993	11.7798	13.1727	3.16993	3.16993	6.89247	3.16993	3.16993	3.16993	0.45991	-1.12057	0.375974	NS
35	pmb0608	17.5615	17.8855	17.9438	14.9043	15.201	16.6992	3.16993	3.16993	3.16993	0.18982	-2.39726	7.25e-05	DOWN
36	pma1087	14.9736	14.1606	16.5719	17.3128	13.4744	15.2987	13.1188	3.16993	8.14435	0.53236	-0.909536	0.0564881	NS
37	pma6518	3.16993	3.16993	3.16993	12.462	3.16993	5.02835	3.16993	3.16993	3.16993	0.63041	-0.665636	0.576132	NS
38	pme1777	3.16993	3.16993	3.16993	3.16993	3.16993	3.16993	15.5704	16.916	16.2432	5.12417	2.35732	2.82e-07	UP
39	pmb2957	13.199	12.8458	12.2954	14.0885	12.8376	13.0532	11.3629	13.3068	12.3348	0.94496	-0.0816701	0.36081	NS
40	pme0355	12.2199	12.688	12.6553	12.6543	12.6366	12.5708	12.5783	12.446	12.5121	0.99533	-0.00674947	0.714594	NS
41	pmb0653	13.6187	13.6713	13.4438	3.16993	17.2966	12.2401	3.16993	3.16993	3.16993	0.25898	-1.94909	0.0717135	NS
42	pma6371	17.3659	17.2655	16.2451	14.8592	13.9745	15.9421	3.16993	3.16993	3.16993	0.19884	-2.33032	8.97e-05	DOWN
43	pme2898	12.3575	13.6527	14.1142	13.6827	13.6926	13.4999	13.5437	13.8163	13.68	1.01334	0.0191116	0.735469	NS
44	pme1521	13.7752	3.16993	3.16993	12.268	15.0683	9.49027	3.16993	3.16993	3.16993	0.33402	-1.582	0.208684	NS
45	pmb3894	22.1113	22.2883	24.2043	22.85	23.9394	23.0787	21.5927	23.2619	22.4273	0.97178	-0.041303	0.472056	NS
46	pme2247	16.3445	16.5156	16.5279	16.3613	16.7868	16.5072	16.337	16.5519	16.4445	0.9962	-0.00549654	0.682443	NS
47	pme1580	12.2211	12.2476	3.16993	3.16993	3.16993	6.79569	14.5465	16.9486	15.7475	2.31728	1.21243	0.0635617	NS
48	pmb3023	3.16993	3.16993	3.16993	3.16993	3.16993	3.16993	13.9726	14.2216	14.0971	4.44713	2.15287	1.51e-10	UP
49	pmb0835	14.1311	13.3048	13.9466	13.5925	12.953	13.5856	14.8319	15.9754	15.4036	1.13382	0.181194	0.0115329	NS
50	pmf0279	13.0728	13.77	14.0546	13.477	13.4449	13.5639	14.1043	13.4448	13.7746	1.01553	0.0222389	0.547684	NS
51	pmf0277	18.4607	18.4385	17.9034	18.2247	17.9836	18.2022	17.7231	17.7536	17.7384	0.97452	-0.0372372	0.0595418	NS
52	pmf0274	3.16993	3.16993	11.5134	10.9256	10.836	7.92297	3.16993	11.2204	7.19516	0.90814	-0.139016	0.85887	NS
53	pme2321	3.16993	3.16993	3.16993	3.16993	3.16993	3.16993	13.8174	15.5456	14.6815	4.63151	2.21148	1.85e-06	UP
54	pme1598	13.4366	3.16993	12.9458	3.16993	12.5613	9.05672	3.16993	3.16993	3.16993	0.35001	-1.51454	0.203745	NS
55	pme0002	14.2894	14.0818	16.0795	15.6138	13.3016	14.6732	12.4572	11.6932	12.0752	0.82294	-0.281136	0.0318134	NS
56	pme2950	13.9511	14.207	16.0898	15.8375	13.8096	14.779	12.5758	12.4481	12.5119	0.8466	-0.240246	0.039562	NS
57	pme3461	12.9173	12.5502	12.9103	12.6574	12.6724	12.7415	15.2044	16.8758	16.0401	1.25888	0.332146	0.000811782	NS
58	pmf0204	13.9678	13.06	14.6906	3.16993	13.8938	11.7564	12.9928	3.16993	8.08138	0.6874	-0.540777	0.446931	NS
59	pme1611	12.4461	12.2449	12.3077	11.4177	12.2075	12.1248	13.2377	14.6351	13.9364	1.14942	0.200903	0.0127914	NS
60	pmf0208	13.6129	13.3572	14.5862	12.9382	13.7125	13.6414	3.16993	13.2832	8.22654	0.60306	-0.729633	0.102572	NS
61	pmf0375	16.2083	15.3347	17.1542	15.4654	15.5535	15.9432	13.0719	3.16993	8.1209	0.50936	-0.973234	0.0330698	NS
62	pmb0595	16.0684	15.4824	17.0246	15.5053	15.6236	15.9409	3.16993	3.16993	3.16993	0.19886	-2.33021	1.5e-06	DOWN
63	pmb3013	13.448	12.9355	12.3919	13.4484	11.9558	12.8359	3.16993	3.16993	3.16993	0.24696	-2.01767	6.33e-06	DOWN
64	pma6639	16.1049	15.6075	17.1264	15.3236	15.6989	15.9722	13.7406	3.16993	8.45528	0.52937	-0.917642	0.045899	NS
65	pmf0234	14.6576	14.3299	17.052	17.1974	13.5824	15.3639	13.5266	3.16993	8.34824	0.54337	-0.879997	0.0669474	NS
66	pme0374	17.7034	17.3346	17.3752	16.2144	17.5001	17.2255	18.339	19.7384	19.0387	1.10526	0.144389	0.0248649	NS
67	pme1665	3.16993	3.16993	3.16993	3.16993	3.16993	3.16993	16.1673	17.3403	16.7538	5.28524	2.40197	1.17e-07	UP
68	pme2493	12.7373	13.1563	13.4913	13.197	13.1919	13.1548	13.1355	12.8311	12.9833	0.98697	-0.0189288	0.465628	NS
69	pme3267	15.3874	14.6177	15.5616	11.6194	15.9212	14.6215	13.2071	14.1278	13.6675	0.93475	-0.0973411	0.504673	NS
70	pme1622	16.0957	15.2753	16.2607	12.189	16.4212	15.2484	13.7135	14.6357	14.1746	0.92958	-0.105351	0.460586	NS
71	pme1605	3.16993	3.16993	13.9057	13.8908	3.16993	7.46125	3.16993	3.16993	3.16993	0.42485	-1.23497	0.373934	NS
72	pme0369	3.16993	3.16993	14.2077	14.0812	3.16993	7.55972	3.16993	3.16993	3.16993	0.41932	-1.25388	0.373946	NS
73	pme1500	3.16993	3.16993	3.16993	13.2707	3.16993	5.19008	3.16993	3.16993	3.16993	0.61077	-0.711308	0.576132	NS
74	pme3237	12.8424	13.1551	12.8803	12.909	13.1967	12.9967	12.393	12.5924	12.4927	0.96122	-0.0570629	0.0134887	NS
75	pme0089	12.0241	3.16993	3.16993	3.16993	3.16993	4.94077	3.16993	3.16993	3.16993	0.64159	-0.640287	0.576132	NS
76	pmb0588	24.5699	24.5467	23.6049	22.2193	21.3435	23.2569	16.1991	16.8146	16.5068	0.70976	-0.494594	0.00158039	NS
77	pma6496	13.2474	12.9265	13.2073	3.16993	13.5977	11.2298	16.6539	17.9081	17.281	1.53886	0.621861	0.134563	NS
78	pme2457	15.8887	14.9836	16.0959	11.8264	16.2595	15.0108	13.6643	14.4064	14.0353	0.93502	-0.0969366	0.515921	NS
79	pmb0665	14.0167	13.5402	13.3434	13.2817	13.4394	13.5243	3.16993	14.7018	8.93589	0.66073	-0.597869	0.193898	NS
80	pmb3024	13.7291	13.287	13.9465	11.7815	13.9	13.3288	17.6684	18.7364	18.2024	1.36564	0.449582	0.00115818	NS
81	pmb2954	3.16993	3.16993	3.16993	3.16993	3.16993	3.16993	3.16993	12.08	7.62495	2.4054	1.26628	0.117387	NS
82	pma0214	14.4802	14.0822	15.6071	14.3045	13.9355	14.4819	3.16993	3.16993	3.16993	0.21889	-2.19173	3.01e-06	DOWN
83	pme1478	13.1091	12.544	3.16993	12.731	3.16993	8.9448	3.16993	3.16993	3.16993	0.35439	-1.4966	0.203395	NS
84	pmf0179	3.16993	3.16993	3.16993	3.16993	12.2865	4.99323	3.16993	3.16993	3.16993	0.63484	-0.655526	0.576132	NS
85	pme0376	14.6275	13.6339	12.5374	13.3736	13.7886	13.5922	16.167	19.4042	17.7856	1.30852	0.387932	0.00945583	NS
86	pme0371	12.4875	3.16993	3.16993	3.16993	3.16993	5.03343	14.6107	16.9611	15.7859	3.13621	1.64902	0.0196389	UP
87	pme2957	14.7987	13.829	12.4064	13.8653	13.7109	13.722	16.0698	19.3746	17.7222	1.29151	0.369063	0.0141096	NS
88	pma0791	3.16993	3.16993	3.16993	3.16993	3.16993	3.16993	3.16993	12.9407	8.05534	2.54118	1.3455	0.117387	NS
89	pme1518	15.0627	14.4635	14.5083	14.5045	13.179	14.3436	13.6905	14.1398	13.9151	0.97013	-0.0437517	0.459282	NS
90	pmf0247	13.066	12.7756	13.4079	3.16993	13.1399	11.1119	16.7095	17.8315	17.2705	1.55424	0.636209	0.124507	NS
91	pme1568	3.16993	3.16993	3.16993	3.16993	3.16993	3.16993	3.16993	13.973	8.57147	2.704	1.43509	0.117387	NS
92	pmf0614	12.1921	11.1896	11.4931	13.1993	11.5772	11.9303	3.16993	3.16993	3.16993	0.2657	-1.9121	2.65e-05	DOWN
93	pmf0617	13.3769	12.2079	12.6635	13.6197	12.7297	12.9195	3.16993	3.16993	3.16993	0.24536	-2.02703	3.03e-06	DOWN
94	pme2982	3.16993	3.16993	3.16993	3.16993	3.16993	3.16993	3.16993	12.513	7.84146	2.47371	1.30667	0.117387	NS
95	pme0431	3.16993	3.16993	12.4417	13.2206	12.4613	8.89268	3.16993	3.16993	3.16993	0.35646	-1.48817	0.203799	NS
96	pme0433	3.16993	3.16993	3.16993	13.1862	3.16993	5.17318	3.16993	3.16993	3.16993	0.61276	-0.706603	0.576132	NS
97	pme1824	18.0506	17.3751	18.7111	18.5351	19.6012	18.4546	15.2554	17.9355	16.5955	0.89926	-0.153194	0.10478	NS
98	pmb2831	3.16993	3.16993	3.16993	3.16993	3.16993	3.16993	3.16993	13.1833	8.17662	2.57944	1.36706	0.117387	NS
99	pme2478	12.9172	12.3037	12.868	13.4523	13.6133	13.0309	11.445	13.7794	12.6122	0.96787	-0.0471168	0.591245	NS
100	pmf0151	11.0901	3.16993	3.16993	3.16993	3.16993	4.75395	3.16993	3.16993	3.16993	0.6668	-0.584678	0.576132	NS
101	pme0361	13.0513	13.3877	13.4989	13.1391	13.7179	13.359	13.4598	13.3266	13.3932	1.00256	0.00368838	0.874241	NS
102	pme3211	12.6874	11.8693	13.3237	3.16993	13.5131	10.9127	12.3743	12.1574	12.2658	1.124	0.168637	0.696608	NS
103	pme0197	13.0533	10.8908	15.7342	10.5877	11.6372	12.3806	10.9433	11.506	11.2247	0.90663	-0.141415	0.497365	NS
104	pme3129	12.4476	12.1519	3.16993	12.5458	3.16993	8.69704	13.755	15.2361	14.4956	1.66672	0.737014	0.187315	NS
105	pmb0711	15.0444	13.0329	17.5089	13.2206	12.4623	14.2538	14.1473	13.7277	13.9375	0.97781	-0.032374	0.84598	NS
106	pme1662	12.5166	3.16993	3.16993	3.16993	3.16993	5.03926	3.16993	3.16993	3.16993	0.62905	-0.668764	0.576132	NS
107	pmf0548	15.947	14.7826	17.4484	18.3694	14.8678	16.283	13.9857	10.9827	12.4842	0.7667	-0.383266	0.0449752	NS
108	pma0760	14.4568	14.061	13.668	14.6204	12.9215	13.9456	3.16993	3.16993	3.16993	0.22731	-2.13729	4.39e-06	DOWN
109	pme3401	13.9308	13.8256	14.8884	16.4773	15.4259	14.9096	3.16993	3.16993	3.16993	0.21261	-2.23372	3.08e-05	DOWN
110	pmb0569	3.16993	3.16993	12.6609	3.16993	3.16993	5.06813	3.16993	3.16993	3.16993	0.62546	-0.677005	0.576132	NS
111	pmb0602	3.16993	3.16993	12.7347	12.6409	12.2741	8.79792	3.16993	3.16993	3.16993	0.3603	-1.47271	0.203325	NS
112	pme1550	15.1798	14.6953	14.5425	14.4385	13.2464	14.4205	13.6157	14.1421	13.8789	0.96244	-0.0552248	0.372398	NS
113	pma0795	12.3938	12.795	13.3017	3.16993	3.16993	8.96606	3.16993	3.16993	3.16993	0.35355	-1.50003	0.203815	NS
114	pmb0277	19.0612	18.0925	18.6257	19.3017	19.3926	18.8947	16.1461	14.1039	15.125	0.80049	-0.321044	0.00251796	NS
115	pmb0745	13.5379	12.2084	13.5771	14.4493	11.793	13.1131	11.9774	3.16993	7.57366	0.57756	-0.791948	0.0748402	NS
116	pmb3052	13.8632	13.3007	15.0581	17.521	13.6499	14.6786	14.9993	12.2033	13.6013	0.92661	-0.109965	0.500741	NS
117	pmb3042	11.6864	3.16993	11.415	12.5662	3.16993	8.40149	3.16993	3.16993	3.16993	0.37731	-1.4062	0.20462	NS
118	pmb0712	15.7499	14.0741	15.5954	17.2418	14.8544	15.5032	3.16993	3.16993	3.16993	0.20447	-2.29004	3.36e-05	DOWN
119	pmb0736	21.6711	21.2462	21.5473	20.7583	21.199	21.2844	15.4429	14.3203	14.8816	0.69918	-0.516265	1.7e-05	NS
120	pmb0713	15.5796	13.9528	15.4975	17.1183	14.802	15.39	3.16993	3.16993	3.16993	0.20597	-2.27948	3.35e-05	DOWN
121	pmb0716	17.2172	16.5922	18.1168	19.0327	17.101	17.612	3.16993	3.16993	3.16993	0.17999	-2.47404	5.8e-06	DOWN
122	pmb3053	13.9936	13.8289	15.0951	16.3591	15.004	14.8561	13.7519	14.3462	14.049	0.94567	-0.0805902	0.346581	NS
123	pmb3031	11.2225	11.1517	13.0526	16.693	10.8231	12.5886	11.1871	10.0548	10.621	0.8437	-0.245199	0.338873	NS
124	pma6586	3.16993	3.16993	12.4475	13.7922	3.16993	7.14989	3.16993	3.16993	3.16993	0.44335	-1.17347	0.375598	NS
125	pmb3032	11.979	11.5858	13.2795	15.6272	11.5342	12.8011	12.5116	3.16993	7.84074	0.6125	-0.707208	0.135575	NS
126	pmb0720	19.7009	19.1481	19.0109	20.2038	18.1157	19.2359	14.7326	12.7723	13.7525	0.71494	-0.484109	0.000918898	NS
127	pma0779	15.5467	15.5079	15.4724	14.6086	15.0109	15.2293	3.16993	3.16993	3.16993	0.20815	-2.26433	1.99e-07	DOWN
128	pmb3041	3.16993	3.16993	3.16993	3.16993	3.16993	3.16993	11.6971	3.16993	7.43353	2.34502	1.2296	0.117387	NS
129	pme2977	19.3374	19.6048	19.586	19.609	19.5634	19.5401	19.7317	19.8994	19.8155	1.0141	0.0201937	0.0358499	NS
130	pma6558	3.16993	3.16993	3.16993	13.6624	3.16993	5.26841	3.16993	3.16993	3.16993	0.60169	-0.732919	0.576132	NS
131	pmf0381	15.2783	13.8177	16.5354	17.8235	14.0184	15.4947	13.402	10.7142	12.0581	0.77821	-0.361766	0.0648219	NS
132	pme3227	3.16993	3.16993	3.16993	3.16993	14.1361	5.36316	14.9996	16.8243	15.912	2.9669	1.56895	0.0358327	UP
133	C02	0.0666667	0.0533333	0	0	0	0.024	0	0	0.001	0.04167	-4.58496	0.378405	NS
134	C04	3.27	5.14667	0.956667	0.0733333	0.74	2.03733	3.70333	1.65333	2.67833	1.31463	0.394653	0.717392	NS
135	C05	0.0366667	0.0433333	0.02	0.02	0.02	0.028	0.0133333	0.0466667	0.03	1.07143	0.0995357	0.875893	NS
136	C07	0.0166667	0.0133333	0.0233333	0.01	0	0.0126667	0.03	0.04	0.035	2.76316	1.46632	0.0239777	UP
137	C09	25.4	26.1333	6.61667	1.26	5.73	13.028	18.3333	9.15	13.7417	1.05478	0.0769414	0.940945	NS
138	C17	0	0.0133333	0	0	0.00666667	0.004	0.0933333	0.0533333	0.0733333	18.3333	4.1964	0.00179638	UP
139	β-citraurin	0.01	0.01	0.01	0	0	0.006	0	0	0.001	0.16667	-2.58496	0.203111	NS
140	lut(C10:0)	1.12667	1.07	1.01333	1.19333	1.07	1.09467	1.05667	1.06	1.05833	0.96681	-0.0486975	0.508258	NS
141	lut(C16:0)	2.37333	2.92	1.14	1.17	1.19333	1.75933	1.81	1.29667	1.55333	0.88291	-0.179661	0.759836	NS
142	lut(C18:0)	1.09667	1.35667	1.18333	1.09333	1.33	1.212	0.99	0.953333	0.971667	0.80171	-0.318856	0.0516193	NS
143	5,6epoxy-lut(C10:0/C16:0)	1.08	1.00667	0.99	0.993333	0.953333	1.00467	1.02333	1.10333	1.06333	1.05839	0.081877	0.209446	NS
144	lut(C18:0/C18:0)	0	1.34667	1.14667	0	1.05667	0.71	0	0	0.001	0.00141	-9.47168	0.20807	NS
145	lut(C18:1)	2.51667	1.53333	1.56667	2.30667	1.82	1.94867	2.28667	2.19	2.23833	1.14865	0.199938	0.423711	NS
146	neoc(C16:0)	0.13	0.0966667	0.0766667	0.113333	0.0966667	0.102667	0.0566667	0.103333	0.08	0.77922	-0.359896	0.296082	NS
147	rub(C16:0)	0	8.22333	8.7	0	8.09333	5.00333	0	0	0.001	0.0002	-12.2887	0.203576	NS
148	vio(C14:0)	1.47667	1.05667	1.05333	1.55333	1.14667	1.25733	1.14	1.18	1.16	0.92259	-0.116242	0.611315	NS
149	vio(C16:0)	1.28333	0.69	0.556667	1.04333	0.38	0.790667	0.74	0.606667	0.673333	0.8516	-0.231749	0.689715	NS
150	vio(C12:0/C14:0)	0.24	0.49	0.363333	0.256667	0.12	0.294	4.51	6.50333	5.50667	18.7302	4.22729	0.000198196	UP
151	vio(C14:0/C16:0)	0	0	0	0	0	0.001	0.0266667	0.0533333	0.04	40	5.32193	0.00237536	UP
152	zea(C16:0)	1.48667	2.09	0.41	0	0.446667	0.886667	1.26333	0.98	1.12167	1.26504	0.33918	0.734028	NS
153	β-cryp(C16:0)	0	3.10667	2.53667	0	1.76	1.48067	0	0	1e-09	0	-30.4636	0.226073	NS
154	C01	0	0	0	0	0	0.001	0	0.733333	0.366667	366.667	8.51833	0.117387	NS
155	C08	7.11333	7.22	6.71	0	6.73667	5.556	6.99333	6.84	6.91667	1.2449	0.31603	0.584695	NS

## Sheet: Si_vs_Sb
Supplementary Table S2. A list of the differential flavonoids and carotenoids metabolites between foxtail millet and other species.
	id	JG21	QZH	YG1	NMB	DBQ	Foxtail.millet	BTx623	X17J90	X17J1344	Sorghum	FC	log2FC	P value	direction
1	pme3263	14.0322	14.161	16.6793	14.5627	16.4542	15.1779	15.7247	15.4823	16.0227	15.7432	1.03725	0.0527619	0.493115	NS
2	pme3276	3.16993	3.16993	3.16993	3.16993	3.16993	3.16993	16.106	18.2858	19.062	17.8179	5.62093	2.49081	4.83e-07	UP
3	pme3288	3.16993	3.16993	12.841	16.242	13.0898	9.70252	3.16993	3.16993	3.16993	3.16993	0.326712	-1.61391	0.123245	NS
4	pmb0322	13.4028	13.4066	13.4371	13.9887	13.8217	13.6114	3.16993	3.16993	12.3133	6.21773	0.456804	-1.13035	0.016148	DOWN
5	pmf0109	14.7864	14.0399	3.16993	14.0623	3.16993	9.8457	3.16993	16.5098	3.16993	7.61655	0.773592	-0.370355	0.663681	NS
6	pmf0057	14.485	13.9682	12.3203	13.641	13.6012	13.6031	22.1987	20.9469	23.9878	22.3778	1.64505	0.718128	3.45e-05	NS
7	pmf0058	14.6626	13.9102	12.8508	13.8835	13.7734	13.8161	22.3341	21.1113	24.079	22.5081	1.62913	0.704098	2.25e-05	NS
8	pmc1990	21.5456	21.5484	21.3188	21.7259	21.3166	21.4911	21.3858	21.1897	21.1009	21.2255	0.987642	-0.0179402	0.0701293	NS
9	pmf0383	3.16993	3.16993	3.16993	3.16993	3.16993	3.16993	13.2478	15.0527	16.3212	14.8739	4.6922	2.23026	1.91e-06	UP
10	pmf0265	11.9319	12.7117	3.16993	12.6055	12.1096	10.5057	15.8771	15.2366	18.1605	16.4247	1.56341	0.644694	0.0584087	NS
11	pmb0636	3.16993	3.16993	3.16993	3.16993	3.16993	3.16993	3.16993	15.3695	13.4095	10.6496	3.35959	1.74829	0.0352089	UP
12	pmb0672	3.16993	3.16993	3.16993	3.16993	3.16993	3.16993	16.8719	20.2902	15.2972	17.4864	5.51635	2.46371	1.12e-05	UP
13	pmb0666	3.16993	3.16993	3.16993	3.16993	3.16993	3.16993	3.16993	3.16993	14.0316	6.79047	2.14215	1.09906	0.219944	NS
14	pmb0645	16.5295	16.6028	15.8034	14.5423	13.5422	15.404	3.16993	3.16993	16.0671	7.46897	0.484871	-1.04433	0.0497576	DOWN
15	pmb0624	3.16993	3.16993	3.16993	3.16993	3.16993	3.16993	12.9439	12.9154	13.0213	12.9602	4.08849	2.03157	1.17e-14	UP
16	pmf0458	19.0898	19.3867	21.6017	20.3461	21.3972	20.3643	20.6663	21.4903	22.0882	21.4149	1.05159	0.072576	0.206667	NS
17	pme1600	3.16993	3.16993	3.16993	3.16993	3.16993	3.16993	19.8201	17.3273	21.5058	19.5511	6.16768	2.62473	1.62e-06	UP
18	pmb0696	3.16993	3.16993	3.16993	3.16993	3.16993	3.16993	14.3371	14.8776	13.5678	14.2608	4.49878	2.16953	1.64e-08	UP
19	pmb0639	13.6238	13.1289	12.2639	12.058	13.4449	12.9039	3.16993	3.16993	3.16993	3.16993	0.245656	-2.02529	4.24e-07	DOWN
20	pmb0618	3.16993	3.16993	11.8108	3.16993	3.16993	4.89809	3.16993	3.16993	20.2758	8.87188	1.81129	0.857019	0.435708	NS
21	pme1541	3.16993	3.16993	3.16993	3.16993	3.16993	3.16993	20.3363	17.5883	19.1775	19.034	6.00457	2.58606	1.61e-07	UP
22	pmb2987	3.16993	3.16993	3.16993	3.16993	3.16993	3.16993	14.0807	14.7699	15.2128	14.6878	4.63348	2.2121	5.56e-09	UP
23	pme3285	3.16993	3.16993	3.16993	3.16993	3.16993	3.16993	14.9725	13.3705	16.1619	14.835	4.67991	2.22648	1.09e-06	UP
24	pme0379	3.16993	3.16993	3.16993	3.16993	3.16993	3.16993	20.776	20.7168	20.5139	20.6689	6.52032	2.70494	8.9e-14	UP
25	pme0359	3.16993	3.16993	3.16993	3.16993	3.16993	3.16993	15.1579	20.1837	21.9415	19.0943	6.02359	2.59062	3.87e-05	UP
26	pmf0011	14.1028	14.0933	16.2814	16.7832	12.4716	14.7465	11.6203	16.4565	16.6078	14.8949	1.01006	0.0144449	0.9289	NS
27	pmb0673	3.16993	3.16993	3.16993	3.16993	3.16993	3.16993	12.9289	16.7337	14.9494	14.8707	4.69118	2.22995	6.54e-06	UP
28	pmb0605	3.16993	3.16993	3.16993	13.91	3.16993	5.31795	16.807	20.227	21.9707	19.6682	3.69846	1.88693	0.0034198	UP
29	pme0332	3.16993	3.16993	3.16993	3.16993	3.16993	3.16993	15.9243	22.9528	21.5165	20.1312	6.35068	2.66691	3.66e-05	UP
30	pme0367	3.16993	3.16993	3.16993	3.16993	3.16993	3.16993	16.1951	23.093	21.7835	20.3572	6.42198	2.68302	3.14e-05	UP
31	pmb0681	3.16993	3.16993	3.16993	3.16993	3.16993	3.16993	12.7834	15.9447	14.4064	14.3782	4.53581	2.18136	2.83e-06	UP
32	pma1108	13.9528	13.773	14.0475	12.8169	13.672	13.6525	14.6755	18.5823	19.6081	17.622	1.29076	0.368216	0.0128961	NS
33	pmb2978	3.16993	3.16993	3.16993	3.16993	3.16993	3.16993	12.2348	14.1048	15.9736	14.1044	4.44944	2.15363	8.74e-06	UP
34	pmb2991	3.16993	3.16993	3.16993	3.16993	3.16993	3.16993	13.5715	21.2229	17.9435	17.5793	5.54565	2.47136	0.00011192	UP
35	pmf0264	3.16993	3.16993	3.16993	3.16993	3.16993	3.16993	22.4067	19.5455	22.885	21.6124	6.81795	2.76934	3.26e-07	UP
36	pmf0472	3.16993	3.16993	3.16993	3.16993	3.16993	3.16993	13.861	16.6256	18.0362	16.1743	5.10241	2.35118	6.69e-06	UP
37	pme2963	3.16993	3.16993	3.16993	3.16993	3.16993	3.16993	16.1361	15.0862	24.0057	18.4094	5.80751	2.53792	0.000309525	UP
38	pmf0360	3.16993	3.16993	3.16993	3.16993	3.16993	3.16993	13.8474	14.6703	22.3618	16.9598	5.35023	2.4196	0.000435448	UP
39	pma6389	13.023	13.0371	13.3269	12.2391	13.1134	12.9479	12.9423	11.9125	14.0067	12.9538	1.00046	0.000657788	0.991067	NS
40	pme3250	3.16993	3.16993	3.16993	3.16993	3.16993	3.16993	15.9338	12.901	14.4958	14.4435	4.55642	2.1879	2.14e-06	UP
41	pme3473	14.5701	13.6743	12.2242	13.7127	13.7568	13.5876	22.233	20.9494	23.9874	22.39	1.64782	0.720558	3.81e-05	NS
42	pme0205	3.16993	3.16993	3.16993	3.16993	3.16993	3.16993	3.16993	3.16993	22.21	9.51663	3.00216	1.586	0.219944	NS
43	pmb0693	13.7145	12.5808	15.6799	15.9893	12.8847	14.1698	15.4303	20.1694	20.1408	18.5802	1.31125	0.390938	0.0250552	NS
44	pma6516	3.16993	3.16993	3.16993	3.16993	3.16993	3.16993	3.16993	16.1899	3.16993	7.50991	2.36911	1.24435	0.219944	NS
45	pmb0652	3.16993	3.16993	3.16993	3.16993	3.16993	3.16993	3.16993	15.3323	15.8443	11.4488	3.6117	1.85268	0.033876	UP
46	pma6647	3.16993	13.9003	14.5946	3.16993	13.1864	9.60423	3.16993	13.6497	13.6184	10.146	1.05641	0.0791731	0.90475	NS
47	pmb0631	3.16993	3.16993	3.16993	3.16993	3.16993	3.16993	3.16993	16.5542	15.0741	11.5994	3.6592	1.87153	0.0344296	UP
48	pmb0622	13.609	13.6348	14.2858	11.5248	11.8286	12.9766	3.16993	12.2168	3.16993	6.18554	0.476668	-1.06894	0.0263704	DOWN
49	pme0324	3.16993	3.16993	3.16993	3.16993	3.16993	3.16993	12.7289	12.7364	14.5263	13.3305	4.20531	2.07221	4.13e-07	UP
50	pme0363	15.6503	15.6037	17.1451	14.4652	16.2577	15.8244	20.2426	22.6464	21.0626	21.3172	1.34711	0.429865	0.000410021	NS
51	pmb2999	3.16993	3.16993	3.16993	3.16993	3.16993	3.16993	13.2232	19.9457	15.2516	16.1401	5.09165	2.34813	0.000110635	UP
52	pmb0607	19.5272	19.6901	21.2858	17.0536	19.0412	19.3196	19.3335	22.4672	21.2869	21.0292	1.08849	0.122331	0.179791	NS
53	pmb3002	3.16993	3.16993	3.16993	3.16993	3.16993	3.16993	16.6314	21.1193	16.7153	18.1553	5.72737	2.51787	8.84e-06	UP
54	pmb0701	3.16993	12.5596	3.16993	3.16993	3.16993	5.04786	11.7355	12.9697	14.8376	13.1809	2.6112	1.38471	0.0200339	UP
55	pmb2976	12.162	12.1219	3.16993	3.16993	3.16993	6.75873	3.16993	11.6802	3.16993	6.00669	0.888731	-0.170181	0.840945	NS
56	pmb3000	3.16993	3.16993	3.16993	3.16993	3.16993	3.16993	3.16993	13.1578	14.0326	10.1201	3.19255	1.67471	0.0341221	UP
57	pmb0603	3.16993	11.7798	13.1727	3.16993	3.16993	6.89247	11.8474	15.6616	12.4113	13.3067	1.93062	0.949065	0.0898372	NS
58	pmb0601	3.16993	3.16993	3.16993	3.16993	3.16993	3.16993	3.16993	14.3751	13.7957	10.4469	3.29563	1.72056	0.0339275	UP
59	pmb0592	3.16993	3.16993	3.16993	3.16993	3.16993	3.16993	16.4162	19.92	14.7957	17.044	5.37677	2.42674	1.56e-05	UP
60	pmb0608	17.5615	17.8855	17.9438	14.9043	15.201	16.6992	15.3332	18.3548	18.3845	17.3575	1.03942	0.0557815	0.593028	NS
61	pma1087	14.9736	14.1606	16.5719	17.3128	13.4744	15.2987	15.5886	20.8925	21.5129	19.3313	1.2636	0.337535	0.0528813	NS
62	pma6518	3.16993	3.16993	3.16993	12.462	3.16993	5.02835	3.16993	3.16993	3.16993	3.16993	0.630411	-0.665636	0.481618	NS
63	pme3609	3.16993	3.16993	3.16993	3.16993	3.16993	3.16993	12.8416	13.5679	17.0281	14.4792	4.56767	2.19146	2.04e-05	UP
64	pme1777	3.16993	3.16993	3.16993	3.16993	3.16993	3.16993	12.956	12.2828	13.0581	12.7656	4.0271	2.00974	2.7e-09	UP
65	pmb0550	3.16993	3.16993	3.16993	3.16993	3.16993	3.16993	3.16993	3.16993	18.9561	8.43199	2.66	1.41142	0.219944	NS
66	pme1773	3.16993	3.16993	3.16993	3.16993	3.16993	3.16993	3.16993	3.16993	19.1524	8.49742	2.68064	1.42258	0.219944	NS
67	pmb2957	13.199	12.8458	12.2954	14.0885	12.8376	13.0532	14.3326	13.0104	16.75	14.6977	1.12598	0.171179	0.114785	NS
68	pme0355	12.2199	12.688	12.6553	12.6543	12.6366	12.5708	12.0354	12.5935	12.5653	12.3981	0.986258	-0.0199623	0.36713	NS
69	pme0442	3.16993	3.16993	3.16993	3.16993	3.16993	3.16993	3.16993	3.16993	18.7305	8.35679	2.63627	1.3985	0.219944	NS
70	pmb0653	13.6187	13.6713	13.4438	3.16993	17.2966	12.2401	3.16993	3.16993	12.5192	6.28634	0.513587	-0.961318	0.17814	NS
71	pma6371	17.3659	17.2655	16.2451	14.8592	13.9745	15.9421	3.16993	3.16993	3.16993	3.16993	0.19884	-2.33032	7.18e-06	DOWN
72	pme2898	12.3575	13.6527	14.1142	13.6827	13.6926	13.4999	16.0944	16.2642	15.1617	15.8401	1.17335	0.23063	0.00249404	NS
73	pme1521	13.7752	3.16993	3.16993	12.268	15.0683	9.49027	15.3864	14.7903	25.7623	18.6463	1.96478	0.974369	0.0801263	NS
74	pmb3894	22.1113	22.2883	24.2043	22.85	23.9394	23.0787	22.3765	23.2449	24.1336	23.2516	1.0075	0.0107727	0.807017	NS
75	pmf0549	3.16993	3.16993	3.16993	3.16993	3.16993	3.16993	16.6914	21.0576	16.5635	18.1042	5.71123	2.5138	8.84e-06	UP
76	pme2247	16.3445	16.5156	16.5279	16.3613	16.7868	16.5072	16.3118	16.3498	16.4511	16.3709	0.991741	-0.0119641	0.262534	NS
77	pme1514	3.16993	3.16993	3.16993	3.16993	3.16993	3.16993	3.16993	13.0113	17.5849	11.2554	3.55067	1.82809	0.0404824	UP
78	pmf0417	3.16993	3.16993	3.16993	3.16993	3.16993	3.16993	13.0515	12.6756	15.4611	13.7294	4.33115	2.11475	3.08e-06	UP
79	pme1580	12.2211	12.2476	3.16993	3.16993	3.16993	6.79569	19.9697	20.113	22.515	20.8659	3.07046	1.61846	0.00347762	UP
80	pmb3023	3.16993	3.16993	3.16993	3.16993	3.16993	3.16993	13.279	13.8862	18.7104	15.2919	4.82405	2.27024	7.05e-05	UP
81	pme3393	3.16993	3.16993	3.16993	3.16993	3.16993	3.16993	3.16993	12.5666	16.0255	10.5874	3.33994	1.73982	0.0383119	UP
82	pmb0835	14.1311	13.3048	13.9466	13.5925	12.953	13.5856	18.7795	16.9771	17.8593	17.872	1.31551	0.395624	0.00010292	NS
83	pme3209	3.16993	3.16993	3.16993	3.16993	3.16993	3.16993	3.16993	17.7328	17.8626	12.9218	4.07637	2.02728	0.0338014	UP
84	pmf0279	13.0728	13.77	14.0546	13.477	13.4449	13.5639	12.7002	13.7049	11.9738	12.793	0.943165	-0.0844184	0.121508	NS
85	pmf0277	18.4607	18.4385	17.9034	18.2247	17.9836	18.2022	17.8056	17.7942	18.0677	17.8892	0.982805	-0.0250236	0.107456	NS
86	pmf0274	3.16993	3.16993	11.5134	10.9256	10.836	7.92297	13.1443	12.3002	3.16993	9.53814	1.20386	0.267666	0.659517	NS
87	pme2321	3.16993	3.16993	3.16993	3.16993	3.16993	3.16993	15.0319	14.5781	16.8997	15.5032	4.89072	2.29005	3.64e-07	UP
88	pme1598	13.4366	3.16993	12.9458	3.16993	12.5613	9.05672	3.16993	14.7676	22.4674	13.4683	1.48711	0.572509	0.429073	NS
89	pme0002	14.2894	14.0818	16.0795	15.6138	13.3016	14.6732	15.2378	15.9721	15.4959	15.5686	1.06102	0.0854547	0.248312	NS
90	pme2950	13.9511	14.207	16.0898	15.8375	13.8096	14.779	15.9062	15.8966	15.0099	15.6042	1.05584	0.0783846	0.275414	NS
91	pme3461	12.9173	12.5502	12.9103	12.6574	12.6724	12.7415	16.3424	15.8894	18.2678	16.8332	1.32113	0.401772	0.000278554	NS
92	pmf0363	3.16993	3.16993	3.16993	3.16993	3.16993	3.16993	14.2592	15.9697	17.602	15.9436	5.02965	2.33046	1.82e-06	UP
93	pmf0204	13.9678	13.06	14.6906	3.16993	13.8938	11.7564	15.6182	16.1056	22.6435	18.1224	1.54149	0.624326	0.103932	NS
94	pme1611	12.4461	12.2449	12.3077	11.4177	12.2075	12.1248	14.0785	17.026	21.6581	17.5875	1.45054	0.536595	0.0153566	NS
95	pmf0208	13.6129	13.3572	14.5862	12.9382	13.7125	13.6414	15.4349	16.2155	22.6412	18.0972	1.32664	0.407777	0.0400382	NS
96	pmf0375	16.2083	15.3347	17.1542	15.4654	15.5535	15.9432	13.5627	14.9553	19.7112	16.0764	1.00835	0.0119978	0.928958	NS
97	pme1539	3.16993	3.16993	3.16993	3.16993	3.16993	3.16993	12.3003	12.7256	18.7722	14.5994	4.60559	2.20339	0.000293093	UP
98	pmb0595	16.0684	15.4824	17.0246	15.5053	15.6236	15.9409	13.8918	15.0927	19.5253	16.17	1.01437	0.0205864	0.866905	NS
99	pmb3013	13.448	12.9355	12.3919	13.4484	11.9558	12.8359	3.16993	3.16993	12.9709	6.43692	0.501476	-0.995746	0.0382068	NS
100	pma6639	16.1049	15.6075	17.1264	15.3236	15.6989	15.9722	14.262	15.3841	19.5602	16.4021	1.02691	0.038313	0.742596	NS
101	pme3466	3.16993	3.16993	3.16993	3.16993	3.16993	3.16993	12.5068	11.7297	13.2661	12.5009	3.94359	1.97951	1.16e-07	UP
102	pmf0234	14.6576	14.3299	17.052	17.1974	13.5824	15.3639	16.8516	21.5191	21.3192	19.8967	1.29503	0.372985	0.0225711	NS
103	pme0374	17.7034	17.3346	17.3752	16.2144	17.5001	17.2255	17.393	21.3273	22.243	20.3211	1.17971	0.238431	0.0349384	NS
104	pme1665	3.16993	3.16993	3.16993	3.16993	3.16993	3.16993	13.8011	16.2964	17.0662	15.7213	4.9595	2.3102	2.28e-06	UP
105	pma1116	3.16993	3.16993	3.16993	3.16993	3.16993	3.16993	12.2703	18.7864	15.0346	15.3638	4.84673	2.27701	0.000116252	UP
106	pme2493	12.7373	13.1563	13.4913	13.197	13.1919	13.1548	12.7822	13.0235	3.16993	9.65856	0.734226	-0.445704	0.191466	NS
107	pme3267	15.3874	14.6177	15.5616	11.6194	15.9212	14.6215	18.2464	20.5126	21.7227	20.1605	1.37883	0.463446	0.00492271	NS
108	pme1622	16.0957	15.2753	16.2607	12.189	16.4212	15.2484	18.8619	21.0517	22.1894	20.701	1.35759	0.441047	0.00516569	NS
109	pme1605	3.16993	3.16993	13.9057	13.8908	3.16993	7.46125	15.4368	19.6215	18.2157	17.758	2.38003	1.25098	0.029308	UP
110	pme0369	3.16993	3.16993	14.2077	14.0812	3.16993	7.55972	15.3723	19.6778	18.2019	17.7506	2.34806	1.23147	0.0331405	UP
111	pme1500	3.16993	3.16993	3.16993	13.2707	3.16993	5.19008	18.8852	17.7629	18.5165	18.3882	3.54295	1.82495	0.00276515	UP
112	pme0450	3.16993	3.16993	3.16993	3.16993	3.16993	3.16993	3.16993	3.16993	22.0723	9.47072	2.98768	1.57902	0.219944	NS
113	pme3237	12.8424	13.1551	12.8803	12.909	13.1967	12.9967	12.81	12.9972	12.6267	12.8113	0.985733	-0.0207308	0.191725	NS
114	pmf0570	3.16993	3.16993	3.16993	3.16993	3.16993	3.16993	15.049	15.6144	22.0525	17.572	5.54334	2.47075	0.00012104	UP
115	pme0089	12.0241	3.16993	3.16993	3.16993	3.16993	4.94077	17.8586	20.3549	21.0425	19.752	3.99776	1.99919	0.000956349	UP
116	pmb0588	24.5699	24.5467	23.6049	22.2193	21.3435	23.2569	3.16993	3.16993	3.16993	3.16993	0.136301	-2.87514	3.93e-07	DOWN
117	pma6496	13.2474	12.9265	13.2073	3.16993	13.5977	11.2298	14.441	15.1165	15.9454	15.1676	1.35066	0.433669	0.196283	NS
118	pme2457	15.8887	14.9836	16.0959	11.8264	16.2595	15.0108	17.375	20.9494	21.8748	20.0664	1.3368	0.418779	0.0145802	NS
119	pmb0665	14.0167	13.5402	13.3434	13.2817	13.4394	13.5243	3.16993	3.16993	16.5385	7.62613	0.563884	-0.826529	0.120309	NS
120	pmb3024	13.7291	13.287	13.9465	11.7815	13.9	13.3288	15.2493	15.5689	16.5766	15.7983	1.18527	0.245218	0.00687831	NS
121	pmb3014	3.16993	3.16993	3.16993	3.16993	3.16993	3.16993	3.16993	3.16993	14.7469	7.02891	2.21737	1.14885	0.219944	NS
122	pmb2954	3.16993	3.16993	3.16993	3.16993	3.16993	3.16993	11.8045	3.16993	19.4972	11.4905	3.62486	1.85792	0.0521481	NS
123	pma0214	14.4802	14.0822	15.6071	14.3045	13.9355	14.4819	3.16993	3.16993	18.2069	8.18227	0.565	-0.823678	0.137921	NS
124	pme3514	3.16993	3.16993	3.16993	3.16993	3.16993	3.16993	3.16993	13.0779	20.3137	12.1871	3.84462	1.94284	0.0474896	UP
125	pme1478	13.1091	12.544	3.16993	12.731	3.16993	8.9448	3.16993	3.16993	14.5599	6.96659	0.778843	-0.360596	0.653769	NS
126	pmf0179	3.16993	3.16993	3.16993	3.16993	12.2865	4.99323	14.5087	14.9978	20.6846	16.7304	3.35061	1.74442	0.00602273	UP
127	pme0376	14.6275	13.6339	12.5374	13.3736	13.7886	13.5922	22.3495	21.1076	24.0887	22.5153	1.65648	0.728124	2.58e-05	NS
128	pme0371	12.4875	3.16993	3.16993	3.16993	3.16993	5.03343	15.1885	15.7843	22.4119	17.7949	3.53534	1.82185	0.00540174	UP
129	pme0330	3.16993	3.16993	3.16993	3.16993	3.16993	3.16993	15.341	13.8665	18.9476	16.0517	5.06375	2.34021	2.37e-05	UP
130	pme2957	14.7987	13.829	12.4064	13.8653	13.7109	13.722	22.2921	21.0326	23.9811	22.4353	1.63498	0.709273	3.7e-05	NS
131	pma0724	3.16993	3.16993	3.16993	3.16993	3.16993	3.16993	3.16993	14.02	19.4473	12.2124	3.85259	1.94583	0.0413419	UP
132	pma0791	3.16993	3.16993	3.16993	3.16993	3.16993	3.16993	12.5018	14.1818	20.1375	15.607	4.92347	2.29967	0.000324239	UP
133	pmf0005	3.16993	3.16993	3.16993	3.16993	3.16993	3.16993	14.9746	17.8457	20.7268	17.8491	5.63075	2.49333	1.93e-05	UP
134	pme1518	15.0627	14.4635	14.5083	14.5045	13.179	14.3436	12.8843	12.6661	12.4112	12.6539	0.882196	-0.180829	0.00749008	NS
135	pma0253	3.16993	3.16993	3.16993	3.16993	3.16993	3.16993	17.2392	15.3513	17.1815	16.5907	5.23378	2.38785	9.77e-08	UP
136	pma6638	3.16993	3.16993	3.16993	3.16993	3.16993	3.16993	17.6592	15.7166	17.6118	16.9959	5.36161	2.42267	9.87e-08	UP
137	pmf0247	13.066	12.7756	13.4079	3.16993	13.1399	11.1119	14.6482	15.0708	16.0226	15.2472	1.37216	0.456445	0.172024	NS
138	pme1568	3.16993	3.16993	3.16993	3.16993	3.16993	3.16993	17.2973	18.4245	18.8772	18.1997	5.74135	2.52139	9.46e-09	UP
139	pme3392	3.16993	3.16993	3.16993	3.16993	3.16993	3.16993	14.9162	16.3876	19.0668	16.7902	5.29671	2.4051	4.83e-06	UP
140	pmb0563	3.16993	3.16993	3.16993	3.16993	3.16993	3.16993	3.16993	18.6648	15.306	12.3802	3.90553	1.96552	0.0365431	UP
141	pmf0614	12.1921	11.1896	11.4931	13.1993	11.5772	11.9303	3.16993	3.16993	3.16993	3.16993	0.265705	-1.9121	1.65e-06	DOWN
142	pmf0617	13.3769	12.2079	12.6635	13.6197	12.7297	12.9195	12.1091	11.8707	3.16993	9.04991	0.700482	-0.51358	0.12546	NS
143	pmf0393	3.16993	3.16993	3.16993	3.16993	3.16993	3.16993	12.5521	14.2248	13.8044	13.5271	4.26733	2.09333	1.31e-07	UP
144	pmf0370	3.16993	3.16993	3.16993	3.16993	3.16993	3.16993	3.16993	3.16993	18.3171	8.21899	2.5928	1.37451	0.219944	NS
145	pme1201	3.16993	3.16993	3.16993	3.16993	3.16993	3.16993	16.5748	16.5674	19.7893	17.6438	5.56601	2.47664	1.62e-06	UP
146	pmf0583	3.16993	3.16993	3.16993	3.16993	3.16993	3.16993	3.16993	3.16993	17.0406	7.79348	2.45857	1.29782	0.219944	NS
147	pme2982	3.16993	3.16993	3.16993	3.16993	3.16993	3.16993	13.9163	13.6084	15.9999	14.5082	4.57683	2.19435	8.34e-07	UP
148	pme0431	3.16993	3.16993	12.4417	13.2206	12.4613	8.89268	3.16993	3.16993	17.765	8.03496	0.903547	-0.146329	0.86204	NS
149	pme0433	3.16993	3.16993	3.16993	13.1862	3.16993	5.17318	3.16993	3.16993	17.7715	8.03712	1.55361	0.635627	0.543313	NS
150	pmb0837	3.16993	3.16993	3.16993	3.16993	3.16993	3.16993	3.16993	3.16993	17.9515	8.09712	2.55436	1.35296	0.219944	NS
151	pme0436	3.16993	3.16993	3.16993	3.16993	3.16993	3.16993	3.16993	3.16993	22.446	9.59527	3.02697	1.59787	0.219944	NS
152	pme1824	18.0506	17.3751	18.7111	18.5351	19.6012	18.4546	20.9413	20.9813	25.8175	22.5801	1.22355	0.291067	0.0180808	NS
153	pmb2831	3.16993	3.16993	3.16993	3.16993	3.16993	3.16993	3.16993	14.0457	3.16993	6.79519	2.14364	1.10006	0.219944	NS
154	pme2478	12.9172	12.3037	12.868	13.4523	13.6133	13.0309	17.3846	16.7024	18.8061	17.631	1.35302	0.436178	0.000156998	NS
155	pme3292	3.16993	3.16993	3.16993	3.16993	3.16993	3.16993	20.1938	17.4176	18.9481	18.8532	5.94751	2.57229	1.8e-07	UP
156	pmf0151	11.0901	3.16993	3.16993	3.16993	3.16993	4.75395	3.16993	12.8173	20.6527	12.2133	2.56908	1.36125	0.130036	NS
157	pme0361	13.0513	13.3877	13.4989	13.1391	13.7179	13.359	13.3361	13.2445	14.9002	13.8269	1.03503	0.0496707	0.312233	NS
158	pme3211	12.6874	11.8693	13.3237	3.16993	13.5131	10.9127	14.0291	14.7859	23.2864	17.3671	1.59146	0.670351	0.105747	NS
159	pme0197	13.0533	10.8908	15.7342	10.5877	11.6372	12.3806	12.7564	12.5395	20.3961	15.2307	1.2302	0.298891	0.255096	NS
160	pme3129	12.4476	12.1519	3.16993	12.5458	3.16993	8.69704	15.8758	15.3137	18.7575	16.649	1.91433	0.93684	0.0430399	NS
161	pmb0711	15.0444	13.0329	17.5089	13.2206	12.4623	14.2538	14.6147	14.3161	21.5512	16.8273	1.18055	0.239456	0.27015	NS
162	pme1662	12.5166	3.16993	3.16993	3.16993	3.16993	5.03926	18.5125	15.7223	15.6857	16.6401	3.3021	1.72338	0.00415417	UP
163	pmf0548	15.947	14.7826	17.4484	18.3694	14.8678	16.283	17.5362	22.0366	22.6627	20.7452	1.27403	0.349405	0.0255779	NS
164	pma0760	14.4568	14.061	13.668	14.6204	12.9215	13.9456	3.16993	3.16993	14.1064	6.81542	0.488716	-1.03293	0.0381528	DOWN
165	pme3401	13.9308	13.8256	14.8884	16.4773	15.4259	14.9096	3.16993	13.319	13.4084	9.96576	0.668413	-0.581189	0.102432	NS
166	pmb0569	3.16993	3.16993	12.6609	3.16993	3.16993	5.06813	3.16993	3.16993	18.1322	8.15734	1.60954	0.686645	0.512179	NS
167	pmb0602	3.16993	3.16993	12.7347	12.6409	12.2741	8.79792	3.16993	3.16993	18.183	8.1743	0.929117	-0.106067	0.900254	NS
168	pme1550	15.1798	14.6953	14.5425	14.4385	13.2464	14.4205	12.7315	13.7241	12.1206	12.8587	0.891698	-0.165372	0.028818	NS
169	pmf0568	3.16993	3.16993	3.16993	3.16993	3.16993	3.16993	18.7634	16.3449	17.4084	17.5056	5.52239	2.46529	1.36e-07	UP
170	pma0795	12.3938	12.795	13.3017	3.16993	3.16993	8.96606	13.757	13.6626	16.5509	14.6569	1.63471	0.70903	0.129116	NS
171	pmb0277	19.0612	18.0925	18.6257	19.3017	19.3926	18.8947	14.2208	16.3206	20.2715	16.9376	0.896422	-0.157749	0.192859	NS
172	pmb3047	3.16993	3.16993	3.16993	3.16993	3.16993	3.16993	3.16993	3.16993	13.2429	6.52759	2.05923	1.0421	0.219944	NS
173	pmb0745	13.5379	12.2084	13.5771	14.4493	11.793	13.1131	3.16993	3.16993	3.16993	3.16993	0.241737	-2.04849	4.9e-06	DOWN
174	pmb3052	13.8632	13.3007	15.0581	17.521	13.6499	14.6786	3.16993	3.16993	3.16993	3.16993	0.215956	-2.21119	3e-05	DOWN
175	pmb3042	11.6864	3.16993	11.415	12.5662	3.16993	8.40149	3.16993	3.16993	3.16993	3.16993	0.377305	-1.4062	0.117009	NS
176	pmb0712	15.7499	14.0741	15.5954	17.2418	14.8544	15.5032	3.16993	12.0077	14.0013	9.72633	0.627377	-0.672595	0.0625295	NS
177	pmb3043	3.16993	3.16993	3.16993	3.16993	3.16993	3.16993	3.16993	3.16993	14.9907	7.11018	2.24301	1.16544	0.219944	NS
178	pmb0736	21.6711	21.2462	21.5473	20.7583	21.199	21.2844	13.6113	14.5359	22.3572	16.8348	0.790946	-0.338349	0.071621	NS
179	pmb0713	15.5796	13.9528	15.4975	17.1183	14.802	15.39	3.16993	12.9827	13.7503	9.96766	0.64767	-0.626669	0.080554	NS
180	pmb0716	17.2172	16.5922	18.1168	19.0327	17.101	17.612	3.16993	3.16993	15.7911	7.37698	0.418861	-1.25546	0.0169434	DOWN
181	pmb3053	13.9936	13.8289	15.0951	16.3591	15.004	14.8561	14.1556	14.3501	14.4623	14.3227	0.964091	-0.052758	0.415414	NS
182	pmb3045	3.16993	3.16993	3.16993	3.16993	3.16993	3.16993	3.16993	3.16993	11.164	5.83463	1.84062	0.880193	0.219944	NS
183	pmb3031	11.2225	11.1517	13.0526	16.693	10.8231	12.5886	3.16993	3.16993	3.16993	3.16993	0.25181	-1.98959	0.000666622	DOWN
184	pma6586	3.16993	3.16993	12.4475	13.7922	3.16993	7.14989	3.16993	12.9721	18.5103	11.5508	1.61552	0.691999	0.377841	NS
185	pmb3032	11.979	11.5858	13.2795	15.6272	11.5342	12.8011	3.16993	3.16993	3.16993	3.16993	0.247629	-2.01375	8.56e-05	DOWN
186	pmb0720	19.7009	19.1481	19.0109	20.2038	18.1157	19.2359	3.16993	3.16993	19.7889	8.70957	0.452778	-1.14312	0.0415082	DOWN
187	pma0779	15.5467	15.5079	15.4724	14.6086	15.0109	15.2293	3.16993	3.16993	3.16993	3.16993	0.208146	-2.26433	4.61e-09	DOWN
188	pmb3028	3.16993	3.16993	3.16993	3.16993	3.16993	3.16993	3.16993	3.16993	12.9341	6.42465	2.02675	1.01917	0.219944	NS
189	pme2977	19.3374	19.6048	19.586	19.609	19.5634	19.5401	19.649	19.6557	19.559	19.6212	1.00415	0.00597664	0.303638	NS
190	pma6558	3.16993	3.16993	3.16993	13.6624	3.16993	5.26841	18.7917	18.295	18.5343	18.5403	3.51915	1.81523	0.00319121	UP
191	pmf0381	15.2783	13.8177	16.5354	17.8235	14.0184	15.4947	17.0178	21.9391	22.0263	20.3277	1.31192	0.391676	0.0220985	NS
192	pme3227	3.16993	3.16993	3.16993	3.16993	14.1361	5.36316	3.16993	3.16993	3.16993	3.16993	0.591055	-0.758636	0.481618	NS
193	C02	0.0666667	0.0533333	0	0	0	0.024	0	0	0	0.001	0.0416667	-4.58496	0.270951	NS
194	C04	3.27	5.14667	0.956667	0.0733333	0.74	2.03733	0.246667	0.17	0.27	0.228889	0.112347	-3.15396	0.201662	NS
195	C05	0.0366667	0.0433333	0.02	0.02	0.02	0.028	0	0.01	0.03	0.0133333	0.47619	-1.07039	0.165095	NS
196	C07	0.0166667	0.0133333	0.0233333	0.01	0	0.0126667	0.0166667	0	0.03	0.0155556	1.22807	0.296393	0.735516	NS
197	C09	25.4	26.1333	6.61667	1.26	5.73	13.028	1.10667	1.17333	1.48333	1.25444	0.0962883	-3.3765	0.145534	NS
198	C17	0	0.0133333	0	0	0.00666667	0.004	0	0	0	0.001	0.25	-2	0.303569	NS
199	β-citraurin	0.01	0.01	0.01	0	0	0.006	0	0	0	0.001	0.166667	-2.58496	0.11584	NS
200	lut(C10:0)	1.12667	1.07	1.01333	1.19333	1.07	1.09467	1.09333	1.09333	1.02667	1.07111	0.978482	-0.0313835	0.609839	NS
201	lut(C16:0)	2.37333	2.92	1.14	1.17	1.19333	1.75933	1.22333	1.23667	1.16333	1.20778	0.686497	-0.542674	0.309552	NS
202	lut(C18:0)	1.09667	1.35667	1.18333	1.09333	1.33	1.212	0.99	1.02667	0	0.672222	0.554639	-0.85038	0.0802087	NS
203	5,6epoxy-lut(C10:0/C16:0)	1.08	1.00667	0.99	0.993333	0.953333	1.00467	1.96	1.67667	1.25	1.62889	1.62132	0.697171	0.00654732	NS
204	lut(C18:0/C18:0)	0	1.34667	1.14667	0	1.05667	0.71	0	0	0	0.001	0.00140845	-9.47168	0.119695	NS
205	lut(C18:1)	2.51667	1.53333	1.56667	2.30667	1.82	1.94867	3.38333	3.44333	2.72333	3.18333	1.6336	0.708051	0.00762823	NS
206	neoc(C16:0)	0.13	0.0966667	0.0766667	0.113333	0.0966667	0.102667	0.06	0.1	0.113333	0.0911111	0.887446	-0.172269	0.515619	NS
207	rub(C16:0)	0	8.22333	8.7	0	8.09333	5.00333	0	0	0	0.001	0.000199867	-12.2887	0.1162	NS
208	vio(C14:0)	1.47667	1.05667	1.05333	1.55333	1.14667	1.25733	1.37333	1.36333	1.04333	1.26	1.00212	0.00305656	0.987507	NS
209	vio(C16:0)	1.28333	0.69	0.556667	1.04333	0.38	0.790667	0	0.186667	0	0.0622222	0.0786959	-3.66757	0.0173505	DOWN
210	vio(C12:0/C14:0)	0.24	0.49	0.363333	0.256667	0.12	0.294	0	0	0	0.001	0.00340136	-8.19967	0.0122907	DOWN
211	zea(C16:0)	1.48667	2.09	0.41	0	0.446667	0.886667	1.69333	1.14667	0	0.946667	1.06767	0.0944647	0.927578	NS
212	β-cryp(C16:0)	0	3.10667	2.53667	0	1.76	1.48067	0	0	0	0.001	0.000675371	-10.532	0.133982	NS
213	C08	7.11333	7.22	6.71	0	6.73667	5.556	0	0	6.74333	2.24778	0.404568	-1.30555	0.230354	NS
214	C15	0	0	0	0	0	0.001	0	3.04667	2.99	2.01222	2012.22	10.9746	0.033814	UP

## Sheet: Si_vs_Ta
Supplementary Table S2. A list of the differential flavonoids and carotenoids metabolites between foxtail millet and other species.
	id	JG21	QZH	YG1	NMB	DBQ	Foxtail.millet	JM22	JM47	SL02	Wheat	FC	log2FC	P value	direction
1	pme3267	15.3874	14.6177	15.5616	11.6194	15.9212	14.6215	13.471	16.2051	14.3846	14.6869	1.00448	0.00644332	0.958077	NS
2	pme0197	13.0533	10.8908	15.7342	10.5877	11.6372	12.3806	11.48	12.5101	13.556	12.5154	1.01088	0.0156139	0.922502	NS
3	pmf0247	13.066	12.7756	13.4079	3.16993	13.1399	11.1119	3.16993	12.9554	15.3132	10.4795	0.943092	-0.0845296	0.873116	NS
4	pma6496	13.2474	12.9265	13.2073	3.16993	13.5977	11.2298	3.16993	13.1532	15.4142	10.5791	0.94206	-0.0861096	0.871187	NS
5	pmb0602	3.16993	3.16993	12.7347	12.6409	12.2741	8.79792	3.16993	12.5068	12.9746	9.55044	1.08553	0.118404	0.851539	NS
6	pmb3894	22.1113	22.2883	24.2043	22.85	23.9394	23.0787	24.7963	23.2488	21.7702	23.2717	1.00837	0.0120198	0.828587	NS
7	pme2457	15.8887	14.9836	16.0959	11.8264	16.2595	15.0108	13.4092	16.1937	14.5661	14.723	0.980826	-0.0279313	0.825464	NS
8	pme3227	3.16993	3.16993	3.16993	3.16993	14.1361	5.36316	3.16993	12.4453	3.16993	6.26173	1.16754	0.223477	0.815943	NS
9	pme3129	12.4476	12.1519	3.16993	12.5458	3.16993	8.69704	13.304	3.16993	13.0332	9.83571	1.13093	0.177504	0.778566	NS
10	pme1622	16.0957	15.2753	16.2607	12.189	16.4212	15.2484	13.4289	16.3884	14.7306	14.8493	0.973829	-0.0382602	0.755638	NS
11	pmb0569	3.16993	3.16993	12.6609	3.16993	3.16993	5.06813	3.16993	3.16993	12.2948	6.21155	1.22561	0.2935	0.745765	NS
12	pme0371	12.4875	3.16993	3.16993	3.16993	3.16993	5.03343	3.16993	12.3345	3.16993	6.22477	1.23669	0.306479	0.733478	NS
13	pmb0322	13.4028	13.4066	13.4371	13.9887	13.8217	13.6114	13.1592	13.2167	15.1753	13.8504	1.01756	0.0251147	0.65644	NS
14	pmb3031	11.2225	11.1517	13.0526	16.693	10.8231	12.5886	11.7496	12.1759	11.6509	11.8588	0.942028	-0.0861585	0.636926	NS
15	pma6647	3.16993	13.9003	14.5946	3.16993	13.1864	9.60423	3.16993	14.5752	18.5617	12.1023	1.2601	0.333539	0.626194	NS
16	pmf0109	14.7864	14.0399	3.16993	14.0623	3.16993	9.8457	3.16993	3.16993	14.9674	7.10242	0.721373	-0.471182	0.575562	NS
17	pmb3024	13.7291	13.287	13.9465	11.7815	13.9	13.3288	3.16993	14.6358	16.41	11.4052	0.855683	-0.224852	0.554987	NS
18	pmf0458	19.0898	19.3867	21.6017	20.3461	21.3972	20.3643	20.4679	19.8123	19.4344	19.9049	0.97744	-0.0329195	0.543403	NS
19	pmf0151	11.0901	3.16993	3.16993	3.16993	3.16993	4.75395	3.16993	3.16993	3.16993	3.16993	0.666798	-0.584678	0.481618	NS
20	pme1662	12.5166	3.16993	3.16993	3.16993	3.16993	5.03926	3.16993	3.16993	3.16993	3.16993	0.629045	-0.668764	0.481618	NS
21	pma6518	3.16993	3.16993	3.16993	12.462	3.16993	5.02835	3.16993	3.16993	3.16993	3.16993	0.630411	-0.665636	0.481618	NS
22	pme1500	3.16993	3.16993	3.16993	13.2707	3.16993	5.19008	3.16993	3.16993	3.16993	3.16993	0.610766	-0.711308	0.481618	NS
23	pme0089	12.0241	3.16993	3.16993	3.16993	3.16993	4.94077	3.16993	3.16993	3.16993	3.16993	0.641585	-0.640287	0.481618	NS
24	pme0433	3.16993	3.16993	3.16993	13.1862	3.16993	5.17318	3.16993	3.16993	3.16993	3.16993	0.612761	-0.706603	0.481618	NS
25	pma6558	3.16993	3.16993	3.16993	13.6624	3.16993	5.26841	3.16993	3.16993	3.16993	3.16993	0.601685	-0.732919	0.481618	NS
26	pme0363	15.6503	15.6037	17.1451	14.4652	16.2577	15.8244	15.6094	14.0816	16.0511	15.2474	0.963535	-0.0535914	0.459337	NS
27	lut(C18:0/C18:0)	0	1.34667	1.14667	0	1.05667	0.71	0	0	0.92	0.306667	0.431925	-1.21115	0.405638	NS
28	pmb2957	13.199	12.8458	12.2954	14.0885	12.8376	13.0532	13.0475	13.9513	13.3743	13.4577	1.03098	0.0440232	0.393215	NS
29	pmb0711	15.0444	13.0329	17.5089	13.2206	12.4623	14.2538	13.104	12.4626	13.6655	13.0774	0.917464	-0.124277	0.384652	NS
30	pmb0665	14.0167	13.5402	13.3434	13.2817	13.4394	13.5243	3.16993	14.5284	14.7287	10.809	0.799232	-0.323315	0.36886	NS
31	pmb0622	13.609	13.6348	14.2858	11.5248	11.8286	12.9766	14.0085	13.7763	13.3326	13.7058	1.05619	0.078873	0.364226	NS
32	pme1521	13.7752	3.16993	3.16993	12.268	15.0683	9.49027	13.1155	12.9418	13.1718	13.0764	1.37787	0.462443	0.343937	NS
33	pme1824	18.0506	17.3751	18.7111	18.5351	19.6012	18.4546	16.7588	18.1636	18.4379	17.7868	0.963811	-0.0531784	0.323493	NS
34	C17	0	0.0133333	0	0	0.00666667	0.004	0	0	0	0.001	0.25	-2	0.303569	NS
35	pmb0835	14.1311	13.3048	13.9466	13.5925	12.953	13.5856	13.5604	14.0859	14.2396	13.962	1.0277	0.0394253	0.285689	NS
36	C02	0.0666667	0.0533333	0	0	0	0.024	0	0	0	0.001	0.0416667	-4.58496	0.270951	NS
37	pmb0603	3.16993	11.7798	13.1727	3.16993	3.16993	6.89247	3.16993	3.16993	3.16993	3.16993	0.459911	-1.12057	0.268566	NS
38	pma6586	3.16993	3.16993	12.4475	13.7922	3.16993	7.14989	3.16993	3.16993	3.16993	3.16993	0.443353	-1.17347	0.268198	NS
39	pmb2976	12.162	12.1219	3.16993	3.16993	3.16993	6.75873	3.16993	3.16993	3.16993	3.16993	0.469012	-1.0923	0.266571	NS
40	pme1580	12.2211	12.2476	3.16993	3.16993	3.16993	6.79569	3.16993	3.16993	3.16993	3.16993	0.466461	-1.10017	0.26657	NS
41	pmb3052	13.8632	13.3007	15.0581	17.521	13.6499	14.6786	12.5122	13.5639	13.9288	13.335	0.908463	-0.1385	0.256672	NS
42	pmb0605	3.16993	3.16993	3.16993	13.91	3.16993	5.31795	3.16993	14.099	13.6237	10.2975	1.93638	0.953359	0.245738	NS
43	C04	3.27	5.14667	0.956667	0.0733333	0.74	2.03733	0.31	0.496667	0.416667	0.407778	0.200153	-2.32083	0.244083	NS
44	lut(C16:0)	2.37333	2.92	1.14	1.17	1.19333	1.75933	1.15	1.12333	1.07667	1.11667	0.63471	-0.65583	0.243479	NS
45	pmf0204	13.9678	13.06	14.6906	3.16993	13.8938	11.7564	13.5825	3.16993	3.16993	6.64077	0.564863	-0.824027	0.231019	NS
46	pme0324	3.16993	3.16993	3.16993	3.16993	3.16993	3.16993	3.16993	3.16993	12.2517	6.19717	1.95499	0.967162	0.219944	NS
47	pmb0601	3.16993	3.16993	3.16993	3.16993	3.16993	3.16993	3.16993	17.0211	3.16993	7.78699	2.45652	1.29662	0.219944	NS
48	pmb3023	3.16993	3.16993	3.16993	3.16993	3.16993	3.16993	3.16993	3.16993	11.5991	5.97965	1.88637	0.915612	0.219944	NS
49	pme2321	3.16993	3.16993	3.16993	3.16993	3.16993	3.16993	12.1154	3.16993	3.16993	6.15173	1.94066	0.956544	0.219944	NS
50	pmf0393	3.16993	3.16993	3.16993	3.16993	3.16993	3.16993	3.16993	11.9822	3.16993	6.10735	1.92665	0.946098	0.219944	NS
51	pmf0370	3.16993	3.16993	3.16993	3.16993	3.16993	3.16993	3.16993	13.4956	3.16993	6.61181	2.0858	1.0606	0.219944	NS
52	pmb0624	3.16993	3.16993	3.16993	3.16993	3.16993	3.16993	3.16993	3.16993	13.4136	6.58448	2.07717	1.05462	0.219944	NS
53	pmb0681	3.16993	3.16993	3.16993	3.16993	3.16993	3.16993	3.16993	3.16993	12.6856	6.34181	2.00062	1.00045	0.219944	NS
54	pme1665	3.16993	3.16993	3.16993	3.16993	3.16993	3.16993	3.16993	3.16993	16.3757	7.57184	2.38865	1.2562	0.219944	NS
55	pme2982	3.16993	3.16993	3.16993	3.16993	3.16993	3.16993	3.16993	3.16993	12.4265	6.25546	1.97338	0.980666	0.219944	NS
56	C01	0	0	0	0	0	0.001	0	0	0.12	0.04	40	5.32193	0.219944	NS
57	vio(C16:0)	1.28333	0.69	0.556667	1.04333	0.38	0.790667	1.35333	0.496667	2.98333	1.61111	2.03766	1.02691	0.204155	NS
58	pmf0057	14.485	13.9682	12.3203	13.641	13.6012	13.6031	12.7935	13.2322	12.6285	12.8847	0.947187	-0.0782792	0.196615	NS
59	pmb0618	3.16993	3.16993	11.8108	3.16993	3.16993	4.89809	13.7456	12.7355	3.16993	9.88368	2.01786	1.01283	0.189653	NS
60	pmb3053	13.9936	13.8289	15.0951	16.3591	15.004	14.8561	14.23	13.8997	13.6463	13.9253	0.937346	-0.0933456	0.183262	NS
61	C09	25.4	26.1333	6.61667	1.26	5.73	13.028	3.08667	2.20333	1.57333	2.28778	0.175605	-2.5096	0.178373	NS
62	vio(C12:0/C14:0)	0.24	0.49	0.363333	0.256667	0.12	0.294	0.5	0.4	0.386667	0.428889	1.45881	0.544788	0.172723	NS
63	pme0374	17.7034	17.3346	17.3752	16.2144	17.5001	17.2255	13.6374	14.7666	18.2064	15.5368	0.901965	-0.148857	0.162913	NS
64	pme3473	14.5701	13.6743	12.2242	13.7127	13.7568	13.5876	12.4914	13.177	12.5251	12.7311	0.936966	-0.0939308	0.158024	NS
65	pme0361	13.0513	13.3877	13.4989	13.1391	13.7179	13.359	3.16993	12.6525	12.5327	9.45172	0.707519	-0.49916	0.140211	NS
66	zea(C16:0)	1.48667	2.09	0.41	0	0.446667	0.886667	0	0	0	0.01	0.0112782	-6.47032	0.137596	NS
67	β-cryp(C16:0)	0	3.10667	2.53667	0	1.76	1.48067	0	0	0	0.01	0.00675372	-7.2101	0.133982	NS
68	pmb3032	11.979	11.5858	13.2795	15.6272	11.5342	12.8011	3.16993	11.4666	11.7279	8.78813	0.686513	-0.542642	0.131215	NS
69	pme3288	3.16993	3.16993	12.841	16.242	13.0898	9.70252	3.16993	3.16993	3.16993	3.16993	0.326712	-1.61391	0.123245	NS
70	pma0795	12.3938	12.795	13.3017	3.16993	3.16993	8.96606	3.16993	3.16993	3.16993	3.16993	0.353547	-1.50003	0.116385	NS
71	pme0431	3.16993	3.16993	12.4417	13.2206	12.4613	8.89268	3.16993	3.16993	3.16993	3.16993	0.356464	-1.48817	0.116373	NS
72	pme1598	13.4366	3.16993	12.9458	3.16993	12.5613	9.05672	3.16993	3.16993	3.16993	3.16993	0.350008	-1.51454	0.116331	NS
73	rub(C16:0)	0	8.22333	8.7	0	8.09333	5.00333	0	0	0	0.001	0.000199867	-12.2887	0.1162	NS
74	pme1478	13.1091	12.544	3.16993	12.731	3.16993	8.9448	3.16993	3.16993	3.16993	3.16993	0.354388	-1.4966	0.11606	NS
75	β-citraurin	0.01	0.01	0.01	0	0	0.006	0	0	0	0.001	0.166667	-2.58496	0.11584	NS
76	pme0376	14.6275	13.6339	12.5374	13.3736	13.7886	13.5922	12.6063	13.1902	12.2629	12.6865	0.933363	-0.0994898	0.114629	NS
77	pme2957	14.7987	13.829	12.4064	13.8653	13.7109	13.722	12.7265	12.9675	12.321	12.6717	0.923453	-0.114889	0.0937766	NS
78	pme0369	3.16993	3.16993	14.2077	14.0812	3.16993	7.55972	14.2985	16.7923	14.6974	15.2627	2.01895	1.01361	0.077974	NS
79	pma1108	13.9528	13.773	14.0475	12.8169	13.672	13.6525	3.16993	3.16993	15.2815	7.20711	0.527899	-0.921667	0.0725153	NS
80	pme1605	3.16993	3.16993	13.9057	13.8908	3.16993	7.46125	14.4109	16.5982	14.5614	15.1902	2.03587	1.02565	0.0718255	NS
81	pmf0274	3.16993	3.16993	11.5134	10.9256	10.836	7.92297	14.1705	13.5058	13.2153	13.6305	1.72038	0.782729	0.0705728	NS
82	pmf0058	14.6626	13.9102	12.8508	13.8835	13.7734	13.8161	12.8846	13.2112	12.4169	12.8376	0.929179	-0.105971	0.0585672	NS
83	pme2478	12.9172	12.3037	12.868	13.4523	13.6133	13.0309	10.2884	12.2	12.4261	11.6382	0.893119	-0.163075	0.0545593	NS
84	C07	0.0166667	0.0133333	0.0233333	0.01	0	0.0126667	0	0	0	0.001	0.0789474	-3.66297	0.0489847	DOWN
85	pme1611	12.4461	12.2449	12.3077	11.4177	12.2075	12.1248	3.16993	3.16993	12.7172	6.35235	0.523915	-0.932594	0.0484335	NS
86	pmf0277	18.4607	18.4385	17.9034	18.2247	17.9836	18.2022	17.6247	17.9926	17.6678	17.7617	0.975801	-0.0353417	0.0447102	NS
87	pmf0375	16.2083	15.3347	17.1542	15.4654	15.5535	15.9432	3.16993	13.2934	12.7638	9.7424	0.611067	-0.710596	0.0442785	NS
88	pmb0607	19.5272	19.6901	21.2858	17.0536	19.0412	19.3196	15.4033	17.3099	17.3551	16.6894	0.863861	-0.211129	0.0420731	NS
89	pmb0696	3.16993	3.16993	3.16993	3.16993	3.16993	3.16993	3.16993	12.7356	17.2959	11.0671	3.49129	1.80376	0.0407702	UP
90	pmb2978	3.16993	3.16993	3.16993	3.16993	3.16993	3.16993	3.16993	16.9713	13.0404	11.0605	3.48921	1.8029	0.0389598	UP
91	pmb3047	3.16993	3.16993	3.16993	3.16993	3.16993	3.16993	3.16993	11.3608	14.5665	9.69908	3.05972	1.6134	0.0388093	UP
92	pmb3042	11.6864	3.16993	11.415	12.5662	3.16993	8.40149	15.9143	16.6379	15.3903	15.9808	1.90214	0.927626	0.0385497	NS
93	pmf0472	3.16993	3.16993	3.16993	3.16993	3.16993	3.16993	3.16993	17.6408	13.8554	11.5554	3.64531	1.86604	0.0380243	UP
94	lut(C16:0/C16:0)	0	0	0	0	0	0.1	1.10333	0	1.31	0.804444	8.04444	3.00799	0.0351539	UP
95	pmb0673	3.16993	3.16993	3.16993	3.16993	3.16993	3.16993	3.16993	12.9899	13.21	9.78994	3.08838	1.62685	0.0338204	UP
96	pmb2954	3.16993	3.16993	3.16993	3.16993	3.16993	3.16993	3.16993	13.0678	13.2637	9.83381	3.10222	1.6333	0.0338155	UP
97	pmb0713	15.5796	13.9528	15.4975	17.1183	14.802	15.39	3.16993	12.1102	12.0836	9.12124	0.592672	-0.754694	0.03341	NS
98	pmb0712	15.7499	14.0741	15.5954	17.2418	14.8544	15.5032	3.16993	12.4132	11.9332	9.17213	0.59163	-0.757234	0.0333772	NS
99	pmf0208	13.6129	13.3572	14.5862	12.9382	13.7125	13.6414	13.4922	3.16993	3.16993	6.61067	0.484604	-1.04512	0.0324475	DOWN
100	lut(C18:1)	2.51667	1.53333	1.56667	2.30667	1.82	1.94867	1.12	1.16333	1.31	1.19778	0.614665	-0.702127	0.0309173	NS
101	pmb0653	13.6187	13.6713	13.4438	3.16993	17.2966	12.2401	3.16993	3.16993	3.16993	3.16993	0.25898	-1.94909	0.0288425	DOWN
102	pmb0745	13.5379	12.2084	13.5771	14.4493	11.793	13.1131	11.2142	11.0501	11.3705	11.2116	0.85499	-0.226021	0.0268727	NS
103	pmb0645	16.5295	16.6028	15.8034	14.5423	13.5422	15.404	3.16993	3.16993	14.5423	6.96073	0.451877	-1.146	0.0262192	DOWN
104	pme3211	12.6874	11.8693	13.3237	3.16993	13.5131	10.9127	3.16993	3.16993	3.16993	3.16993	0.29048	-1.78349	0.0250395	DOWN
105	pme2977	19.3374	19.6048	19.586	19.609	19.5634	19.5401	19.351	19.2277	19.3654	19.3147	0.988464	-0.0167402	0.0244653	NS
106	pmf0265	11.9319	12.7117	3.16993	12.6055	12.1096	10.5057	3.16993	3.16993	3.16993	3.16993	0.301733	-1.72865	0.0243047	DOWN
107	C08	7.11333	7.22	6.71	0	6.73667	5.556	0	0	0	0.1	0.0179986	-5.79597	0.0242526	DOWN
108	pmf0617	13.3769	12.2079	12.6635	13.6197	12.7297	12.9195	3.16993	12.0871	3.16993	6.14233	0.475429	-1.0727	0.0215447	DOWN
109	pmf0279	13.0728	13.77	14.0546	13.477	13.4449	13.5639	12.3957	3.16993	3.16993	6.24519	0.460429	-1.11895	0.0176164	DOWN
110	neoc(C16:0)	0.13	0.0966667	0.0766667	0.113333	0.0966667	0.102667	0.0633333	0.07	0.05	0.0611111	0.595238	-0.748461	0.0170239	NS
111	pmb0701	3.16993	12.5596	3.16993	3.16993	3.16993	5.04786	11.9019	13.6063	18.6595	14.7226	2.9166	1.54429	0.0159012	UP
112	pmb0720	19.7009	19.1481	19.0109	20.2038	18.1157	19.2359	12.9662	3.16993	14.4755	10.2039	0.530463	-0.914677	0.0139013	NS
113	pme3263	14.0322	14.161	16.6793	14.5627	16.4542	15.1779	13.0055	11.8342	12.2914	12.377	0.815465	-0.294304	0.0132108	NS
114	lut(C10:0)	1.12667	1.07	1.01333	1.19333	1.07	1.09467	0.91	0.916667	0.95	0.925556	0.845514	-0.2421	0.00664363	NS
115	C05	0.0366667	0.0433333	0.02	0.02	0.02	0.028	0	0	0	0.001	0.0357143	-4.80735	0.0057448	DOWN
116	pmf0011	14.1028	14.0933	16.2814	16.7832	12.4716	14.7465	19.1756	19.4031	19.827	19.4686	1.32022	0.400777	0.00438732	NS
117	pmb0716	17.2172	16.5922	18.1168	19.0327	17.101	17.612	3.16993	12.4912	3.16993	6.27702	0.356406	-1.48841	0.00287526	DOWN
118	pmf0179	3.16993	3.16993	3.16993	3.16993	12.2865	4.99323	15.868	17.6937	17.9882	17.1833	3.44132	1.78296	0.00266312	UP
119	pme2247	16.3445	16.5156	16.5279	16.3613	16.7868	16.5072	16.0013	15.8835	15.8938	15.9262	0.9648	-0.0516983	0.00182014	NS
120	pmb0736	21.6711	21.2462	21.5473	20.7583	21.199	21.2844	16.5828	18.7664	18.9605	18.1032	0.85054	-0.233549	0.00175903	NS
121	pmb0277	19.0612	18.0925	18.6257	19.3017	19.3926	18.8947	15.2413	15.9308	17.1438	16.1053	0.852372	-0.230445	0.0016791	NS
122	pme1518	15.0627	14.4635	14.5083	14.5045	13.179	14.3436	11.772	12.1308	11.7863	11.8963	0.829383	-0.26989	0.00118233	NS
123	vio(C14:0)	1.47667	1.05667	1.05333	1.55333	1.14667	1.25733	0.316667	0.426667	0.473333	0.405556	0.322552	-1.6324	0.00115344	DOWN
124	pmc1990	21.5456	21.5484	21.3188	21.7259	21.3166	21.4911	20.6995	20.8034	20.8363	20.7797	0.966901	-0.0485593	0.000593953	NS
125	pme1550	15.1798	14.6953	14.5425	14.4385	13.2464	14.4205	11.4401	11.5579	11.5685	11.5222	0.799015	-0.323705	0.000503447	NS
126	pmf0234	14.6576	14.3299	17.052	17.1974	13.5824	15.3639	22.2213	23.31	22.9202	22.8172	1.48512	0.570577	0.000324058	NS
127	pma1087	14.9736	14.1606	16.5719	17.3128	13.4744	15.2987	22.1372	23.0221	22.7589	22.6394	1.47983	0.56543	0.000293723	NS
128	pmb0693	13.7145	12.5808	15.6799	15.9893	12.8847	14.1698	21.0099	21.8359	21.5651	21.4703	1.51521	0.599516	0.000266511	NS
129	pmf0381	15.2783	13.8177	16.5354	17.8235	14.0184	15.4947	22.9831	23.8431	23.5924	23.4729	1.5149	0.599221	0.000243346	NS
130	pmf0548	15.947	14.7826	17.4484	18.3694	14.8678	16.283	23.5118	24.4951	24.0432	24.0167	1.47495	0.560667	0.00020611	NS
131	pme3461	12.9173	12.5502	12.9103	12.6574	12.6724	12.7415	15.7588	14.5828	14.7966	15.0461	1.18087	0.239849	0.000179663	NS
132	pmb0661	3.16993	3.16993	3.16993	3.16993	3.16993	3.16993	12.6086	15.2099	17.6201	15.1462	4.7781	2.25644	2.82622e-05	UP
133	pma6371	17.3659	17.2655	16.2451	14.8592	13.9745	15.9421	3.16993	3.16993	3.16993	3.16993	0.19884	-2.33032	7.17512e-06	DOWN
134	pmb0608	17.5615	17.8855	17.9438	14.9043	15.201	16.6992	3.16993	3.16993	3.16993	3.16993	0.189825	-2.39726	5.55509e-06	DOWN
135	lut(C18:0)	1.09667	1.35667	1.18333	1.09333	1.33	1.212	0	0	0	0.001	0.000825083	-10.2432	3.53373e-06	DOWN
136	pme0002	14.2894	14.0818	16.0795	15.6138	13.3016	14.6732	3.16993	3.16993	3.16993	3.16993	0.216035	-2.21066	2.7877e-06	DOWN
137	pme2950	13.9511	14.207	16.0898	15.8375	13.8096	14.779	3.16993	3.16993	3.16993	3.16993	0.214488	-2.22103	2.02735e-06	DOWN
138	pme3401	13.9308	13.8256	14.8884	16.4773	15.4259	14.9096	3.16993	3.16993	3.16993	3.16993	0.21261	-2.23372	1.97711e-06	DOWN
139	pmb3045	3.16993	3.16993	3.16993	3.16993	3.16993	3.16993	12.0437	14.6934	13.1005	13.2792	4.18912	2.06665	1.90702e-06	UP
140	pmf0614	12.1921	11.1896	11.4931	13.1993	11.5772	11.9303	3.16993	3.16993	3.16993	3.16993	0.265705	-1.9121	1.64807e-06	DOWN
141	pmb0639	13.6238	13.1289	12.2639	12.058	13.4449	12.9039	3.16993	3.16993	3.16993	3.16993	0.245656	-2.02529	4.2448e-07	DOWN
142	pmb0588	24.5699	24.5467	23.6049	22.2193	21.3435	23.2569	3.16993	3.16993	3.16993	3.16993	0.136301	-2.87514	3.93346e-07	DOWN
143	pmb3041	3.16993	3.16993	3.16993	3.16993	3.16993	3.16993	14.2074	16.5907	15.0089	15.269	4.81683	2.26809	3.74024e-07	UP
144	pme1539	3.16993	3.16993	3.16993	3.16993	3.16993	3.16993	13.7751	15.3997	16.0371	15.0707	4.75426	2.24922	3.27234e-07	UP
145	pmb3013	13.448	12.9355	12.3919	13.4484	11.9558	12.8359	3.16993	3.16993	3.16993	3.16993	0.246957	-2.01767	2.94003e-07	DOWN
146	pme2898	12.3575	13.6527	14.1142	13.6827	13.6926	13.4999	3.16993	3.16993	3.16993	3.16993	0.23481	-2.09043	2.13687e-07	DOWN
147	pma0760	14.4568	14.061	13.668	14.6204	12.9215	13.9456	3.16993	3.16993	3.16993	3.16993	0.227307	-2.13729	1.893e-07	DOWN
148	pma0214	14.4802	14.0822	15.6071	14.3045	13.9355	14.4819	3.16993	3.16993	3.16993	3.16993	0.218889	-2.19173	1.20144e-07	DOWN
149	pmb2991	3.16993	3.16993	3.16993	3.16993	3.16993	3.16993	15.9575	18.0987	16.8329	16.963	5.35124	2.41987	8.42785e-08	UP
150	pma6639	16.1049	15.6075	17.1264	15.3236	15.6989	15.9722	3.16993	3.16993	3.16993	3.16993	0.198465	-2.33305	8.19601e-08	DOWN
151	pmb0636	3.16993	3.16993	3.16993	3.16993	3.16993	3.16993	15.9713	17.4772	15.6963	16.3816	5.16782	2.36956	5.45814e-08	UP
152	pmb0595	16.0684	15.4824	17.0246	15.5053	15.6236	15.9409	3.16993	3.16993	3.16993	3.16993	0.198855	-2.33021	5.21181e-08	DOWN
153	pme1541	3.16993	3.16993	3.16993	3.16993	3.16993	3.16993	12.0875	13.3861	12.5809	12.6848	4.00162	2.00058	4.00276e-08	UP
154	5,6epoxy-lut(C10:0/C16:0)	1.08	1.00667	0.99	0.993333	0.953333	1.00467	0	0	0	0.001	0.000995355	-9.9725	2.95617e-08	DOWN
155	pme3292	3.16993	3.16993	3.16993	3.16993	3.16993	3.16993	11.6837	12.8393	12.3763	12.2998	3.88015	1.95611	2.50624e-08	UP
156	pmb0631	3.16993	3.16993	3.16993	3.16993	3.16993	3.16993	17.1879	18.6948	17.1433	17.6753	5.57594	2.47922	1.91222e-08	UP
157	pma6389	13.023	13.0371	13.3269	12.2391	13.1134	12.9479	3.16993	3.16993	3.16993	3.16993	0.244821	-2.0302	1.7417e-08	DOWN
158	pmb3002	3.16993	3.16993	3.16993	3.16993	3.16993	3.16993	17.6668	19.3349	19.0299	18.6772	5.89201	2.55876	1.32707e-08	UP
159	pmb2831	3.16993	3.16993	3.16993	3.16993	3.16993	3.16993	17.5254	15.9748	16.8244	16.7748	5.29187	2.40378	1.29903e-08	UP
160	pmf0549	3.16993	3.16993	3.16993	3.16993	3.16993	3.16993	17.7933	19.479	19.0884	18.7869	5.92661	2.56721	1.22315e-08	UP
161	pmf0005	3.16993	3.16993	3.16993	3.16993	3.16993	3.16993	13.1045	13.726	14.2708	13.7004	4.322	2.1117	1.08918e-08	UP
162	pmb3043	3.16993	3.16993	3.16993	3.16993	3.16993	3.16993	18.585	20.314	19.558	19.4857	6.14704	2.61989	8.45837e-09	UP
163	pma0779	15.5467	15.5079	15.4724	14.6086	15.0109	15.2293	3.16993	3.16993	3.16993	3.16993	0.208146	-2.26433	4.61494e-09	DOWN
164	pme0367	3.16993	3.16993	3.16993	3.16993	3.16993	3.16993	18.3123	18.9161	19.7275	18.9853	5.98919	2.58236	3.09045e-09	UP
165	pme0332	3.16993	3.16993	3.16993	3.16993	3.16993	3.16993	18.2653	18.7267	19.6461	18.8794	5.95578	2.57429	3.02705e-09	UP
166	pmb3028	3.16993	3.16993	3.16993	3.16993	3.16993	3.16993	16.1223	17.1701	17.1845	16.8257	5.30791	2.40814	2.97166e-09	UP
167	pma6516	3.16993	3.16993	3.16993	3.16993	3.16993	3.16993	15.0996	14.1742	14.444	14.5726	4.59715	2.20074	1.99551e-09	UP
168	pme2493	12.7373	13.1563	13.4913	13.197	13.1919	13.1548	3.16993	3.16993	3.16993	3.16993	0.240972	-2.05306	1.17021e-09	DOWN
169	pme1777	3.16993	3.16993	3.16993	3.16993	3.16993	3.16993	12.8569	13.2099	13.5416	13.2028	4.16501	2.05832	5.97301e-10	UP
170	pmb0652	3.16993	3.16993	3.16993	3.16993	3.16993	3.16993	16.9196	17.7989	17.3447	17.3544	5.47471	2.45278	3.35777e-10	UP
171	pme0355	12.2199	12.688	12.6553	12.6543	12.6366	12.5708	3.16993	3.16993	3.16993	3.16993	0.252166	-1.98756	2.568e-10	DOWN
172	pmb0666	3.16993	3.16993	3.16993	3.16993	3.16993	3.16993	17.0398	17.4449	16.7193	17.068	5.38436	2.42877	1.21375e-10	UP
173	pme3237	12.8424	13.1551	12.8803	12.909	13.1967	12.9967	3.16993	3.16993	3.16993	3.16993	0.243902	-2.03563	7.02117e-11	DOWN
174	pmb0672	3.16993	3.16993	3.16993	3.16993	3.16993	3.16993	17.6763	18.0663	17.3916	17.7114	5.58733	2.48216	6.05042e-11	UP
175	pmb0592	3.16993	3.16993	3.16993	3.16993	3.16993	3.16993	17.2606	17.6339	17.2288	17.3744	5.48102	2.45445	6.03325e-12	UP

## Sheet: Si_vs_Zm
Supplementary Table S2. A list of the differential flavonoids and carotenoids metabolites between foxtail millet and other species.
	id	JG21	QZH	YG1	NMB	DBQ	Foxtail.millet	B73	Mo17	Maize	FC	log2FC	P value	direction
1	pmb3000	3.16993	3.16993	3.16993	3.16993	3.16993	3.16993	15.9357	15.7279	15.8318	4.99438	2.32031	2.92978e-11	UP
2	pme0205	3.16993	3.16993	3.16993	3.16993	3.16993	3.16993	12.901	12.6723	12.7867	4.03374	2.01212	1.87178e-10	UP
3	pmb2831	3.16993	3.16993	3.16993	3.16993	3.16993	3.16993	16.3389	17.0723	16.7056	5.27003	2.39781	1.14718e-08	UP
4	pma0779	15.5467	15.5079	15.4724	14.6086	15.0109	15.2293	3.16993	3.16993	3.16993	0.208146	-2.26433	1.99477e-07	DOWN
5	pmb2987	3.16993	3.16993	3.16993	3.16993	3.16993	3.16993	15.6465	17.0964	16.3715	5.16462	2.36866	3.89761e-07	UP
6	pmb0732	3.16993	3.16993	3.16993	3.16993	3.16993	3.16993	15.89	17.4044	16.6472	5.25159	2.39276	4.36667e-07	UP
7	pmb0696	3.16993	3.16993	3.16993	3.16993	3.16993	3.16993	14.4266	12.9977	13.7122	4.32571	2.11294	1.11012e-06	UP
8	pmb0595	16.0684	15.4824	17.0246	15.5053	15.6236	15.9409	3.16993	3.16993	3.16993	0.198855	-2.33021	1.50113e-06	DOWN
9	pmf0208	13.6129	13.3572	14.5862	12.9382	13.7125	13.6414	3.16993	3.16993	3.16993	0.232375	-2.10547	2.85788e-06	DOWN
10	pma0214	14.4802	14.0822	15.6071	14.3045	13.9355	14.4819	3.16993	3.16993	3.16993	0.218889	-2.19173	3.00747e-06	DOWN
11	pma0760	14.4568	14.061	13.668	14.6204	12.9215	13.9456	3.16993	3.16993	3.16993	0.227307	-2.13729	4.38955e-06	DOWN
12	pmb3043	3.16993	3.16993	3.16993	3.16993	3.16993	3.16993	16.4339	19.1227	17.7783	5.60842	2.4876	5.06858e-06	UP
13	pmb3013	13.448	12.9355	12.3919	13.4484	11.9558	12.8359	3.16993	3.16993	3.16993	0.246957	-2.01767	6.32984e-06	DOWN
14	pmb0588	24.5699	24.5467	23.6049	22.2193	21.3435	23.2569	3.16993	3.16993	3.16993	0.136301	-2.87514	8.06262e-06	DOWN
15	pmb0639	13.6238	13.1289	12.2639	12.058	13.4449	12.9039	3.16993	3.16993	3.16993	0.245656	-2.02529	8.58954e-06	DOWN
16	pme2321	3.16993	3.16993	3.16993	3.16993	3.16993	3.16993	13.5794	16.6015	15.0905	4.76051	2.25112	2.45676e-05	UP
17	pmf0614	12.1921	11.1896	11.4931	13.1993	11.5772	11.9303	3.16993	3.16993	3.16993	0.265705	-1.9121	2.6497e-05	DOWN
18	pmb0631	3.16993	3.16993	3.16993	3.16993	3.16993	3.16993	12.3853	15.1221	13.7537	4.33881	2.1173	2.70691e-05	UP
19	pme3401	13.9308	13.8256	14.8884	16.4773	15.4259	14.9096	3.16993	3.16993	3.16993	0.21261	-2.23372	3.08165e-05	DOWN
20	pme2950	13.9511	14.207	16.0898	15.8375	13.8096	14.779	3.16993	3.16993	3.16993	0.214488	-2.22103	3.14647e-05	DOWN
21	pmb0713	15.5796	13.9528	15.4975	17.1183	14.802	15.39	3.16993	3.16993	3.16993	0.205973	-2.27948	3.3494e-05	DOWN
22	pme0002	14.2894	14.0818	16.0795	15.6138	13.3016	14.6732	3.16993	3.16993	3.16993	0.216035	-2.21066	4.09758e-05	DOWN
23	pmb0661	3.16993	3.16993	3.16993	3.16993	3.16993	3.16993	15.1044	19.0807	17.0925	5.39209	2.43084	4.40183e-05	UP
24	pmb0645	16.5295	16.6028	15.8034	14.5423	13.5422	15.404	3.16993	3.16993	3.16993	0.205785	-2.28079	6.30041e-05	DOWN
25	pma6371	17.3659	17.2655	16.2451	14.8592	13.9745	15.9421	3.16993	3.16993	3.16993	0.19884	-2.33032	8.96649e-05	DOWN
26	pme2963	3.16993	3.16993	3.16993	3.16993	3.16993	3.16993	12.6121	16.6256	14.6189	4.61173	2.20531	0.00011901	UP
27	pmf0549	3.16993	3.16993	3.16993	3.16993	3.16993	3.16993	12.4204	16.4576	14.439	4.55499	2.18745	0.000132149	UP
28	pmb3002	3.16993	3.16993	3.16993	3.16993	3.16993	3.16993	12.0692	16.3633	14.2163	4.48474	2.16502	0.000195579	UP
29	pmf0472	3.16993	3.16993	3.16993	3.16993	3.16993	3.16993	12.4806	18.8886	15.6846	4.94795	2.30683	0.000717377	UP
30	pmc1990	21.5456	21.5484	21.3188	21.7259	21.3166	21.4911	20.6162	20.3272	20.4717	0.952567	-0.0701078	0.00108879	NS
31	pme3237	12.8424	13.1551	12.8803	12.909	13.1967	12.9967	12.28	11.9018	12.0909	0.930302	-0.104229	0.00235569	NS
32	pme3461	12.9173	12.5502	12.9103	12.6574	12.6724	12.7415	15.5283	18.2786	16.9035	1.32664	0.407781	0.0024312	NS
33	pme2247	16.3445	16.5156	16.5279	16.3613	16.7868	16.5072	15.8093	15.7875	15.7984	0.957061	-0.0633171	0.00313275	NS
34	pme2977	19.3374	19.6048	19.586	19.609	19.5634	19.5401	19.1104	19.058	19.0842	0.976669	-0.0340591	0.00335266	NS
35	pmf0375	16.2083	15.3347	17.1542	15.4654	15.5535	15.9432	12.8593	13.2333	13.0463	0.818297	-0.289303	0.00395698	NS
36	pmf0058	14.6626	13.9102	12.8508	13.8835	13.7734	13.8161	16.0663	17.4718	16.7691	1.21374	0.279455	0.00468624	NS
37	pme0376	14.6275	13.6339	12.5374	13.3736	13.7886	13.5922	16.1109	17.4342	16.7725	1.23398	0.303318	0.00492465	NS
38	pme1550	15.1798	14.6953	14.5425	14.4385	13.2464	14.4205	12.0698	11.6964	11.8831	0.824042	-0.27921	0.00551982	NS
39	pmb2957	13.199	12.8458	12.2954	14.0885	12.8376	13.0532	15.0928	15.6975	15.3952	1.17941	0.238067	0.00643465	NS
40	pmb0736	21.6711	21.2462	21.5473	20.7583	21.199	21.2844	14.5478	18.4655	16.5066	0.775529	-0.366748	0.00660954	NS
41	pmf0057	14.485	13.9682	12.3203	13.641	13.6012	13.6031	16.0018	17.4076	16.7047	1.228	0.296314	0.00700972	NS
42	pme3473	14.5701	13.6743	12.2242	13.7127	13.7568	13.5876	16.024	17.3907	16.7074	1.2296	0.298191	0.007926	NS
43	pma6639	16.1049	15.6075	17.1264	15.3236	15.6989	15.9722	13.607	13.847	13.727	0.85943	-0.218549	0.00820351	NS
44	pme2957	14.7987	13.829	12.4064	13.8653	13.7109	13.722	16.0155	17.3659	16.6907	1.21634	0.282549	0.00980655	NS
45	pmb0665	14.0167	13.5402	13.3434	13.2817	13.4394	13.5243	15.7926	14.4461	15.1193	1.11794	0.160843	0.012426	NS
46	pme1518	15.0627	14.4635	14.5083	14.5045	13.179	14.3436	12.7931	12.0197	12.4064	0.864941	-0.209326	0.0180543	NS
47	pmb0322	13.4028	13.4066	13.4371	13.9887	13.8217	13.6114	14.4297	16.2172	15.3234	1.12578	0.170925	0.0210203	NS
48	C07	0.0166667	0.0133333	0.0233333	0.01	0	0.0126667	0.03	0.0466667	0.0383333	3.02632	1.59756	0.0218893	UP
49	pmb0712	15.7499	14.0741	15.5954	17.2418	14.8544	15.5032	3.16993	12.1452	7.65757	0.493936	-1.0176	0.0269381	DOWN
50	pmf0179	3.16993	3.16993	3.16993	3.16993	12.2865	4.99323	13.545	14.94	14.2425	2.85237	1.51216	0.0297679	UP
51	pme2493	12.7373	13.1563	13.4913	13.197	13.1919	13.1548	12.4609	12.6245	12.5427	0.953474	-0.0687348	0.0312851	NS
52	vio(C12:0/C14:0)	0.24	0.49	0.363333	0.256667	0.12	0.294	0	0	0.001	0.00340136	-8.19967	0.0372451	DOWN
53	pmb0716	17.2172	16.5922	18.1168	19.0327	17.101	17.612	3.16993	14.8946	9.03227	0.512847	-0.963398	0.0431079	NS
54	5,6epoxy-lut(C10:0/C16:0)	1.08	1.00667	0.99	0.993333	0.953333	1.00467	1.08	1.12333	1.10167	1.09655	0.132971	0.0456262	NS
55	pmb0701	3.16993	12.5596	3.16993	3.16993	3.16993	5.04786	13.0663	13.6097	13.338	2.64231	1.4018	0.0462307	UP
56	pmb0720	19.7009	19.1481	19.0109	20.2038	18.1157	19.2359	3.16993	16.7906	9.98026	0.518836	-0.946648	0.052218	NS
57	pme2898	12.3575	13.6527	14.1142	13.6827	13.6926	13.4999	14.3539	15.7979	15.0759	1.11674	0.159295	0.053915	NS
58	C15	0	0	0	0	0	0.1	7.47667	57	32.2383	322.383	8.33263	0.0571973	NS
59	lut(C18:1)	2.51667	1.53333	1.56667	2.30667	1.82	1.94867	2.72667	2.76333	2.745	1.40866	0.494319	0.0616265	NS
60	pmb0835	14.1311	13.3048	13.9466	13.5925	12.953	13.5856	12.6924	12.7767	12.7346	0.937358	-0.0933274	0.0628785	NS
61	pmf0265	11.9319	12.7117	3.16993	12.6055	12.1096	10.5057	3.16993	3.16993	3.16993	0.301733	-1.72865	0.0629398	NS
62	pmb0569	3.16993	3.16993	12.6609	3.16993	3.16993	5.06813	12.3643	12.9248	12.6445	2.49491	1.31899	0.0629542	NS
63	pmf0204	13.9678	13.06	14.6906	3.16993	13.8938	11.7564	3.16993	3.16993	3.16993	0.269633	-1.89093	0.0636894	NS
64	pmb0618	3.16993	3.16993	11.8108	3.16993	3.16993	4.89809	11.8016	11.6703	11.736	2.39603	1.26064	0.0643971	NS
65	pmb0653	13.6187	13.6713	13.4438	3.16993	17.2966	12.2401	3.16993	3.16993	3.16993	0.25898	-1.94909	0.0717135	NS
66	pma6389	13.023	13.0371	13.3269	12.2391	13.1134	12.9479	13.6486	13.5756	13.6121	1.0513	0.0721708	0.0855943	NS
67	vio(C16:0)	1.28333	0.69	0.556667	1.04333	0.38	0.790667	0.166667	0.236667	0.201667	0.255059	-1.9711	0.085627	NS
68	pmb3042	11.6864	3.16993	11.415	12.5662	3.16993	8.40149	14.3792	17.6746	16.0269	1.90763	0.93178	0.093815	NS
69	pmb3052	13.8632	13.3007	15.0581	17.521	13.6499	14.6786	18.3874	16.4413	17.4143	1.18638	0.246563	0.105573	NS
70	pmf0279	13.0728	13.77	14.0546	13.477	13.4449	13.5639	13.0188	13.0241	13.0214	0.960011	-0.0588774	0.107064	NS
71	C11	0	0	0	0	0	0.01	0	0.54	0.27	27	4.75489	0.117387	NS
72	C14	0	0	0	0	0	0.01	0	0.035	0.0175	1.75	0.807355	0.117387	NS
73	pma0791	3.16993	3.16993	3.16993	3.16993	3.16993	3.16993	3.16993	14.7536	8.96175	2.82712	1.49933	0.117387	NS
74	pmb0601	3.16993	3.16993	3.16993	3.16993	3.16993	3.16993	3.16993	15.8202	9.49509	2.99537	1.58273	0.117387	NS
75	pmb3023	3.16993	3.16993	3.16993	3.16993	3.16993	3.16993	3.16993	13.1791	8.17449	2.57876	1.36668	0.117387	NS
76	pmb3045	3.16993	3.16993	3.16993	3.16993	3.16993	3.16993	3.16993	14.7246	8.94726	2.82255	1.497	0.117387	NS
77	pme0379	3.16993	3.16993	3.16993	3.16993	3.16993	3.16993	3.16993	15.5542	9.36206	2.9534	1.56238	0.117387	NS
78	pmf0393	3.16993	3.16993	3.16993	3.16993	3.16993	3.16993	3.16993	15.3833	9.27664	2.92645	1.54915	0.117387	NS
79	C01	0	0	0	0	0	0.01	0.653333	0	0.326667	32.6667	5.02975	0.117387	NS
80	C10	0	0	0	0	0	0.01	0.9	0	0.45	45	5.49185	0.117387	NS
81	C18	0	0	0	0	0	0.001	0	0.015	0.0075	7.5	2.90689	0.117387	NS
82	pma1116	3.16993	3.16993	3.16993	3.16993	3.16993	3.16993	3.16993	15.1969	9.18343	2.89705	1.53458	0.117387	NS
83	pmb0563	3.16993	3.16993	3.16993	3.16993	3.16993	3.16993	3.16993	15.2511	9.2105	2.90559	1.53883	0.117387	NS
84	pmb0587	3.16993	3.16993	3.16993	3.16993	3.16993	3.16993	3.16993	12.2454	7.70767	2.4315	1.28185	0.117387	NS
85	pmb0624	3.16993	3.16993	3.16993	3.16993	3.16993	3.16993	3.16993	13.0991	8.13452	2.56615	1.35961	0.117387	NS
86	pmb0636	3.16993	3.16993	3.16993	3.16993	3.16993	3.16993	3.16993	13.6936	8.43178	2.65993	1.41139	0.117387	NS
87	pmb0652	3.16993	3.16993	3.16993	3.16993	3.16993	3.16993	3.16993	16.2727	9.72129	3.06673	1.6167	0.117387	NS
88	pmb0673	3.16993	3.16993	3.16993	3.16993	3.16993	3.16993	3.16993	14.87	9.01997	2.84548	1.50867	0.117387	NS
89	pmb0682	3.16993	3.16993	3.16993	3.16993	3.16993	3.16993	3.16993	14.5345	8.85224	2.79257	1.48159	0.117387	NS
90	pmb2997	3.16993	3.16993	3.16993	3.16993	3.16993	3.16993	3.16993	12.4624	7.81617	2.46573	1.30201	0.117387	NS
91	pme1539	3.16993	3.16993	3.16993	3.16993	3.16993	3.16993	3.16993	13.2764	8.22315	2.59412	1.37524	0.117387	NS
92	pme1541	3.16993	3.16993	3.16993	3.16993	3.16993	3.16993	3.16993	18.9224	11.0461	3.48467	1.80102	0.117387	NS
93	pme1665	3.16993	3.16993	3.16993	3.16993	3.16993	3.16993	3.16993	15.2099	9.18991	2.89909	1.5356	0.117387	NS
94	pme3209	3.16993	3.16993	3.16993	3.16993	3.16993	3.16993	3.16993	17.1781	10.174	3.20954	1.68237	0.117387	NS
95	pme3250	3.16993	3.16993	3.16993	3.16993	3.16993	3.16993	3.16993	14.1981	8.68401	2.7395	1.45391	0.117387	NS
96	pme3392	3.16993	3.16993	3.16993	3.16993	3.16993	3.16993	3.16993	13.8593	8.51462	2.68606	1.42549	0.117387	NS
97	pmf0383	3.16993	3.16993	3.16993	3.16993	3.16993	3.16993	3.16993	16.5259	9.84789	3.10666	1.63537	0.117387	NS
98	pmb0681	3.16993	3.16993	3.16993	3.16993	3.16993	3.16993	3.16993	13.9879	8.57892	2.70635	1.43635	0.117387	NS
99	pmb2978	3.16993	3.16993	3.16993	3.16993	3.16993	3.16993	3.16993	17.4621	10.316	3.25434	1.70237	0.117387	NS
100	pmb2999	3.16993	3.16993	3.16993	3.16993	3.16993	3.16993	3.16993	16.5856	9.87776	3.11609	1.63974	0.117387	NS
101	pme0332	3.16993	3.16993	3.16993	3.16993	3.16993	3.16993	3.16993	15.9719	9.57093	3.01929	1.59421	0.117387	NS
102	pme0359	3.16993	3.16993	3.16993	3.16993	3.16993	3.16993	3.16993	19.2315	11.2007	3.53344	1.82107	0.117387	NS
103	pme0367	3.16993	3.16993	3.16993	3.16993	3.16993	3.16993	3.16993	15.9693	9.56961	3.01887	1.59401	0.117387	NS
104	pme3292	3.16993	3.16993	3.16993	3.16993	3.16993	3.16993	3.16993	18.8785	11.0242	3.47775	1.79815	0.117387	NS
105	C17	0	0.0133333	0	0	0.00666667	0.004	1.10333	0	0.551667	137.917	7.10765	0.119504	NS
106	pme3267	15.3874	14.6177	15.5616	11.6194	15.9212	14.6215	12.172	12.5626	12.3673	0.845831	-0.241558	0.145798	NS
107	pmb0607	19.5272	19.6901	21.2858	17.0536	19.0412	19.3196	3.16993	19.9735	11.5717	0.598963	-0.73946	0.152163	NS
108	pme1622	16.0957	15.2753	16.2607	12.189	16.4212	15.2484	12.6283	13.3695	12.9989	0.852478	-0.230265	0.153105	NS
109	pmb3032	11.979	11.5858	13.2795	15.6272	11.5342	12.8011	16.1301	14.16	15.145	1.1831	0.242576	0.153912	NS
110	pmf0011	14.1028	14.0933	16.2814	16.7832	12.4716	14.7465	15.2159	21.053	18.1344	1.22975	0.298363	0.156687	NS
111	C04	3.27	5.14667	0.956667	0.0733333	0.74	2.03733	3.09333	7.47333	5.28333	2.59326	1.37477	0.158894	NS
112	pmb0608	17.5615	17.8855	17.9438	14.9043	15.201	16.6992	3.16993	17.3688	10.2693	0.614959	-0.701437	0.162199	NS
113	pmb0622	13.609	13.6348	14.2858	11.5248	11.8286	12.9766	14.272	14.6623	14.4671	1.11486	0.156866	0.166224	NS
114	pme2478	12.9172	12.3037	12.868	13.4523	13.6133	13.0309	13.4446	13.9239	13.6843	1.05014	0.0705813	0.171781	NS
115	vio(C14:0)	1.47667	1.05667	1.05333	1.55333	1.14667	1.25733	1.29667	2.03667	1.66667	1.32556	0.406598	0.183828	NS
116	pme2457	15.8887	14.9836	16.0959	11.8264	16.2595	15.0108	12.6102	13.1476	12.8789	0.857975	-0.220992	0.185573	NS
117	pmf0548	15.947	14.7826	17.4484	18.3694	14.8678	16.283	16.0262	23.7949	19.9106	1.22278	0.290164	0.187035	NS
118	pmf0381	15.2783	13.8177	16.5354	17.8235	14.0184	15.4947	15.2964	23.1079	19.2022	1.23927	0.309496	0.187063	NS
119	pma1108	13.9528	13.773	14.0475	12.8169	13.672	13.6525	3.16993	14.7877	8.9788	0.65767	-0.604565	0.191478	NS
120	pme3129	12.4476	12.1519	3.16993	12.5458	3.16993	8.69704	12.5364	16.5853	14.5609	1.67423	0.743501	0.195531	NS
121	pme1478	13.1091	12.544	3.16993	12.731	3.16993	8.9448	3.16993	3.16993	3.16993	0.354388	-1.4966	0.203395	NS
122	pmf0109	14.7864	14.0399	3.16993	14.0623	3.16993	9.8457	3.16993	3.16993	3.16993	0.32196	-1.63504	0.203573	NS
123	rub(C16:0)	0	8.22333	8.7	0	8.09333	5.00333	0	0	0.01	0.00199867	-8.96675	0.203576	NS
124	pme0431	3.16993	3.16993	12.4417	13.2206	12.4613	8.89268	3.16993	3.16993	3.16993	0.356464	-1.48817	0.203799	NS
125	lut(C18:0/C18:0)	0	1.34667	1.14667	0	1.05667	0.71	0	0	0.01	0.0140845	-6.14975	0.20807	NS
126	pmf0234	14.6576	14.3299	17.052	17.1974	13.5824	15.3639	14.8916	22.7994	18.8455	1.22661	0.294679	0.211551	NS
127	pmf0274	3.16993	3.16993	11.5134	10.9256	10.836	7.92297	12.8933	12.2635	12.5784	1.58759	0.666835	0.21229	NS
128	pme1598	13.4366	3.16993	12.9458	3.16993	12.5613	9.05672	12.4523	17.551	15.0017	1.65641	0.728063	0.220555	NS
129	β-cryp(C16:0)	0	3.10667	2.53667	0	1.76	1.48067	0	0	0.01	0.00675372	-7.2101	0.226073	NS
130	lut(C18:0)	1.09667	1.35667	1.18333	1.09333	1.33	1.212	1.06667	1.11333	1.09	0.89934	-0.153062	0.254328	NS
131	pme3211	12.6874	11.8693	13.3237	3.16993	13.5131	10.9127	12.5945	17.8541	15.2243	1.3951	0.480366	0.279722	NS
132	lut(C10:0)	1.12667	1.07	1.01333	1.19333	1.07	1.09467	1.11	1.21667	1.16333	1.06273	0.0877729	0.291891	NS
133	pmf0458	19.0898	19.3867	21.6017	20.3461	21.3972	20.3643	21.3554	21.3033	21.3294	1.04739	0.0668003	0.308488	NS
134	pma1087	14.9736	14.1606	16.5719	17.3128	13.4744	15.2987	13.9584	22.2324	18.0954	1.18281	0.242216	0.314086	NS
135	pmb0605	3.16993	3.16993	3.16993	13.91	3.16993	5.31795	3.16993	19.3488	11.2594	2.11724	1.08218	0.336417	NS
136	pma6558	3.16993	3.16993	3.16993	13.6624	3.16993	5.26841	3.16993	18.9272	11.0485	2.09713	1.06842	0.337462	NS
137	pme0361	13.0513	13.3877	13.4989	13.1391	13.7179	13.359	13.1211	13.169	13.145	0.983985	-0.0232915	0.339437	NS
138	pmb0693	13.7145	12.5808	15.6799	15.9893	12.8847	14.1698	12.6386	20.9761	16.8074	1.18614	0.24627	0.340144	NS
139	pme1611	12.4461	12.2449	12.3077	11.4177	12.2075	12.1248	3.16993	14.6579	8.9139	0.735182	-0.443826	0.341306	NS
140	β-citraurin	0.01	0.01	0.01	0	0	0.006	0	0.03	0.015	2.5	1.32193	0.359939	NS
141	pme1500	3.16993	3.16993	3.16993	13.2707	3.16993	5.19008	3.16993	17.2223	10.1961	1.96454	0.974189	0.364872	NS
142	pme1605	3.16993	3.16993	13.9057	13.8908	3.16993	7.46125	3.16993	3.16993	3.16993	0.424852	-1.23497	0.373934	NS
143	pmb2976	12.162	12.1219	3.16993	3.16993	3.16993	6.75873	3.16993	3.16993	3.16993	0.469012	-1.0923	0.373936	NS
144	pme0369	3.16993	3.16993	14.2077	14.0812	3.16993	7.55972	3.16993	3.16993	3.16993	0.419318	-1.25388	0.373946	NS
145	pma6586	3.16993	3.16993	12.4475	13.7922	3.16993	7.14989	3.16993	3.16993	3.16993	0.443353	-1.17347	0.375598	NS
146	C02	0.0666667	0.0533333	0	0	0	0.024	0	0	0.001	0.0416667	-4.58496	0.378405	NS
147	pmb0602	3.16993	3.16993	12.7347	12.6409	12.2741	8.79792	12.5717	12.3901	12.4809	1.41862	0.50449	0.382361	NS
148	pme3227	3.16993	3.16993	3.16993	3.16993	14.1361	5.36316	3.16993	17.1953	10.1826	1.89862	0.924952	0.398156	NS
149	pme0355	12.2199	12.688	12.6553	12.6543	12.6366	12.5708	12.4964	12.3658	12.4311	0.988887	-0.0161217	0.398704	NS
150	pme0371	12.4875	3.16993	3.16993	3.16993	3.16993	5.03343	3.16993	14.8206	8.99525	1.7871	0.837621	0.407648	NS
151	pmb3031	11.2225	11.1517	13.0526	16.693	10.8231	12.5886	14.5001	13.9664	14.2333	1.13065	0.177156	0.412958	NS
152	pmb3894	22.1113	22.2883	24.2043	22.85	23.9394	23.0787	23.7038	23.7055	23.7047	1.02712	0.038611	0.419505	NS
153	pme0374	17.7034	17.3346	17.3752	16.2144	17.5001	17.2255	14.144	18.3053	16.2246	0.941896	-0.0863607	0.436609	NS
154	neoc(C16:0)	0.13	0.0966667	0.0766667	0.113333	0.0966667	0.102667	0.0933333	0.146667	0.12	1.16883	0.225067	0.438486	NS
155	pma6518	3.16993	3.16993	3.16993	12.462	3.16993	5.02835	3.16993	13.9923	8.58111	1.70655	0.77108	0.438983	NS
156	lut(C16:0)	2.37333	2.92	1.14	1.17	1.19333	1.75933	1.18333	1.3	1.24167	0.70576	-0.502751	0.444629	NS
157	pma6496	13.2474	12.9265	13.2073	3.16993	13.5977	11.2298	3.16993	12.4151	7.79249	0.693914	-0.527171	0.447229	NS
158	pmf0617	13.3769	12.2079	12.6635	13.6197	12.7297	12.9195	11.9267	13.057	12.4918	0.966894	-0.0485709	0.449833	NS
159	pmf0247	13.066	12.7756	13.4079	3.16993	13.1399	11.1119	3.16993	12.3147	7.7423	0.69676	-0.521266	0.449961	NS
160	C08	7.11333	7.22	6.71	0	6.73667	5.556	7.13333	7.63	7.38167	1.32859	0.4099	0.469505	NS
161	pme1662	12.5166	3.16993	3.16993	3.16993	3.16993	5.03926	3.16993	13.1154	8.14264	1.61584	0.692283	0.481958	NS
162	pmb0711	15.0444	13.0329	17.5089	13.2206	12.4623	14.2538	12.7117	13.6798	13.1958	0.92577	-0.111274	0.528575	NS
163	pmb3024	13.7291	13.287	13.9465	11.7815	13.9	13.3288	12.3521	13.3342	12.8432	0.963565	-0.0535454	0.532217	NS
164	C05	0.0366667	0.0433333	0.02	0.02	0.02	0.028	0.02	0.05	0.035	1.25	0.321928	0.570805	NS
165	pme0089	12.0241	3.16993	3.16993	3.16993	3.16993	4.94077	3.16993	3.16993	3.16993	0.641585	-0.640287	0.576132	NS
166	pme0433	3.16993	3.16993	3.16993	13.1862	3.16993	5.17318	3.16993	3.16993	3.16993	0.612761	-0.706603	0.576132	NS
167	pmf0151	11.0901	3.16993	3.16993	3.16993	3.16993	4.75395	3.16993	3.16993	3.16993	0.666798	-0.584678	0.576132	NS
168	pmf0277	18.4607	18.4385	17.9034	18.2247	17.9836	18.2022	17.9799	18.25	18.1149	0.995206	-0.00693274	0.68636	NS
169	pme1824	18.0506	17.3751	18.7111	18.5351	19.6012	18.4546	18.4839	18.9541	18.719	1.01433	0.0205242	0.691673	NS
170	pmb0745	13.5379	12.2084	13.5771	14.4493	11.793	13.1131	13.4165	12.1495	12.783	0.974825	-0.0367847	0.723264	NS
171	pme1580	12.2211	12.2476	3.16993	3.16993	3.16993	6.79569	3.16993	13.8045	8.48719	1.24891	0.320667	0.731484	NS
172	C09	25.4	26.1333	6.61667	1.26	5.73	13.028	13.2	6.54	9.87	0.757599	-0.400494	0.740244	NS
173	pme1521	13.7752	3.16993	3.16993	12.268	15.0683	9.49027	3.16993	12.7648	7.96736	0.83953	-0.252346	0.775689	NS
174	pme0363	15.6503	15.6037	17.1451	14.4652	16.2577	15.8244	12.2444	18.3478	15.2961	0.966616	-0.0489854	0.777863	NS
175	zea(C16:0)	1.48667	2.09	0.41	0	0.446667	0.886667	0	1.33667	0.668333	0.753759	-0.407824	0.779734	NS
176	pme0197	13.0533	10.8908	15.7342	10.5877	11.6372	12.3806	11.7665	12.1421	11.9543	0.965562	-0.0505593	0.797641	NS
177	pmb3053	13.9936	13.8289	15.0951	16.3591	15.004	14.8561	15.1468	14.9393	15.0431	1.01258	0.0180407	0.816194	NS
178	pme3288	3.16993	3.16993	12.841	16.242	13.0898	9.70252	3.16993	13.6482	8.40904	0.866687	-0.206418	0.818512	NS
179	pmb0603	3.16993	11.7798	13.1727	3.16993	3.16993	6.89247	3.16993	12.6473	7.90862	1.14743	0.198405	0.833183	NS
180	pme3263	14.0322	14.161	16.6793	14.5627	16.4542	15.1779	14.2211	15.7405	14.9808	0.987018	-0.0188524	0.857512	NS
181	pma6647	3.16993	13.9003	14.5946	3.16993	13.1864	9.60423	3.16993	14.8983	9.03411	0.940638	-0.0882878	0.919923	NS
182	pmb0277	19.0612	18.0925	18.6257	19.3017	19.3926	18.8947	17.6301	20.1037	18.8669	0.998527	-0.00212609	0.972513	NS
183	pma0795	12.3938	12.795	13.3017	3.16993	3.16993	8.96606	3.16993	15.0135	9.0917	1.01401	0.0200758	0.981133	NS
