# Supplementary material for: Differential Flavonoids and Carotenoids Profiles in Grains of Six Poaceae Crops
Source: Foods. 2022 Jul 12;11(14):2068. doi: 10.3390/foods11142068 (PMC9325323; doi:10.3390/foods11142068)
Supplement: Supplementary file 1 [file foods-11-02068-s001.zip › Supplementary Table S3.xlsx]

## Sheet: Supplementary Table 3
Supplementary Table S3. The annotation of flavonoids metabolite.
Index	ID	Q1 (Da)	Q3 (Da)	Rt (min)	Molecular Weight (Da)	Ionization model	KEGG ID	Class	Compounds
1	pmf0458	295.2	277	6.99	294.183	[M+H]+	C10462	Polyphenol	6-Gingerol
2	pme1824	153.1	109	2.52	154.027	[M-H]-	C00230	Polyphenol	Protocatechuic acid
3	pmf0277	519.194	501.2	10.68	518.194	[M+H]+	C07667	Polyphenol	Gossypol
4	pme2247	303	285	6.5	302.006	[M+H]+	C10788	Polyphenol	Ellagic acid
5	pmb0835	611.2	287.1	2.49	610.2	[M+H]+	-	Polyphenol	Gallocatechin-gallocatechin
6	pme2478	137.1	108.4	3.07	138.032	[M-H]-	C16700	Polyphenol	Protocatechuic aldehyde
7	pmb2831	315.1	153.1	2.54	316.1	[M-H]-	-	Polyphenol	Protocatechuic acid O-glucoside
8	pme0205	289.079	245	2.99	290.079	[M-H]-	C06562	Polyphenol	Catechin
9	pme0450	289	245	3.3	290.3	[M-H]-	C09727	Polyphenol	L-Epicatechin
10	pme1514	305	125	2.76	306	[M-H]-	C12136	Polyphenol	Epigallocatechin (EGC)
11	pmb2957	465.1	285.1	2.59	466.1	[M-H]-	-	Anthocyanins	Cyanidin O-syringic acid
12	pmf0617	787.23	463.4	2.39	787.23	Protonated	-	Anthocyanins	Peonidin 3-sophoroside-5-glucoside.
13	pmf0614	625.4	301	2.16	625.4	Protonated	-	Anthocyanins	Peonidin 3, 5-diglucoside chloride
14	pme1777	611	287	2.08	611	Protonated	C08639	Anthocyanins	Cyanidin 3,5-O-diglucoside (Cyanin)
15	pmb0563	301.1	286	3.96	301.1	Protonated	C08726	Anthocyanins	Peonidin
16	pme3392	433.1	271	2.78	433.1	Protonated	-	Anthocyanins	Pelargonidin 3-O-beta-D-glucoside（Callistephin chloride)
17	pmf0264	255.1	157	3.78	290.035	[M]+	-	Anthocyanins	Apigeninidin chloride
18	pme1773	595	287	2.63	595	Protonated	C08620	Anthocyanins	Cyanidin 3-O-rutinoside (Keracyanin)
19	pmb0550	449.1	287.3	2.59	449.1	Protonated	C08604	Anthocyanins	Cyanidin 3-O-glucoside (Kuromanin)
20	pme0442	303	229	3	303.24	Protonated	C05908	Anthocyanins	Delphinidin
21	pme3609	287	213	3.41	287.24	Protonated	C05905	Anthocyanins	Cyanidin
22	pmb0588	611.1	449.3	3.5	610.1	[M+H]+	-	Flavone	Luteolin 3',7-di-O-glucoside
23	pmb0736	493.1	331	4.23	492.1	[M+H]+	-	Flavone	Tricin 7-O-hexoside
24	pmb0607	463.2	301.1	4.24	462.2	[M+H]+	-	Flavone	Chrysoeriol 7-O-hexoside
25	pmb0720	579.1	331.1	4.46	578.1	[M+H]+	-	Flavone	Tricin O-malonylhexoside
26	pmb0277	331.1	315	5.69	330.1	[M+H]+	-	Flavone	Tricin
27	pmb0716	655.2	330.9	4.09	654.2	[M+H]+	-	Flavone	Tricin di-O-hexoside
28	pmb0608	549.1	301.4	4.48	548.1	[M+H]+	-	Flavone	Chrysoeriol O-malonylhexoside
29	pme0374	431.106	311	3.72	432.106	[M-H]-	C01714	Flavone	Isovitexin
30	pmb3052	525.1	329.1	5.77	526.1	[M-H]-	-	Flavone	Tricin 4'-O-β-guaiacylglycerol
31	pma6371	611.2	473.1	3.37	610.2	[M+H]+	-	Flavone	di-C,C-hexosyl-luteolin
32	pma1087	565.155	499.2	3.37	564.155	[M+H]+	-	Flavone	C-pentosyl-C-hexosyl-apigenin
33	pmb0653	595.1	463.1	3.62	594.1	[M+H]+	-	Flavone	di-C,C-hexosyl-apigenin
34	pmb0712	655.2	331.1	3.23	654.2	[M+H]+	-	Flavone	Tricin 5-O-hexosyl-O-hexoside
35	pme0363	299.063	284.01	5.72	300.063	[M-H]-	C04293	Flavone	Chrysoeriol
36	pmb0713	655.2	331.2	3.45	654.2	[M+H]+	-	Flavone	Tricin 7-O-hexosyl-O-hexoside
37	pmf0011	593.2	473	3.11	594.159	[M-H]-	-	Flavone	Apigenin 6,8-C-diglucoside
38	pmb3031	403.1	313.1	5.16	404.1	[M-H]-	-	Flavone	Tricin O-glycerol
39	pmb0645	627.1	465.2	3.4	626.1	[M+H]+	-	Flavone	6-C-hexosyl-hesperetin O-hexoside
40	pmb3053	523.1	329.2	5.94	524.1	[M-H]-	-	Flavone	Tricin O-eudesmic acid
41	pme2457	447.3	285.2	3.82	448.101	[M-H]-	-	Flavone	Luteolin 7-O-glucoside (Cynaroside)
42	pmb0693	565.1	433.3	3.35	564.1	[M+H]+	-	Flavone	C-hexosyl-apigenin C-pentoside
43	pmb3032	561.1	329.1	5.62	562.1	[M-H]-	-	Flavone	Tricin O-malonyl rhamnoside
44	pma0779	725.2	331.1	4.48	724.2	[M+H]+	-	Flavone	Tricin O-rhamnosyl-O-malonylhexoside
45	pme1550	373.121	343	7.48	372.121	[M+H]+	C10190	Flavone	Tangeretin
46	pme1518	403.132	373	7	402.132	[M+H]+	C10112	Flavone	Nobiletin
47	pma0760	565	317	4.3	564	[M+H]+	-	Flavone	Selgin O-malonylhexoside
48	pma6647	625.2	607.1	3.43	624.2	[M+H]+	-	Flavone	C-hexosyl-chrysoeriol O-hexoside
49	pme3473	271.07	151	5.59	272.069	[M-H]-	C09614	Flavone	Butin
50	pmf0057	271.07	151	5.6	272.068	[M-H]-	C06561	Flavone	4,2',4',6'-Tetrahydroxychalcone
51	pmb0745	497.1	331.3	5.69	496.1	[M+H]+	-	Flavone	Tricin 4'-O-syringyl alcohol
52	pmb0622	611.2	473.1	2.92	610.2	[M+H]+	-	Flavone	C-hexosyl-luteolin O-hexoside
53	pme3227	579	433	3.61	578.164	[M+H]+	C12628	Flavone	Vitexin 2''-O-beta-L-rhamnoside
54	pma1108	433.113	283.1	3.74	432.113	[M+H]+	-	Flavone	Apigenin C-glucoside
55	pmb0665	611.2	465.1	3.77	610.2	[M+H]+	-	Flavone	Luteolin 8-C-hexosyl-O-hexoside
56	pmb0322	653.3	344.9	4.67	652.3	[M+H]+	-	Flavone	3’,4’,5’-Tricetin O-rutinoside
57	pmb3024	447.1	327.1	3.41	448.1	[M-H]-	-	Flavone	Luteolin C-hexoside
58	pmb0605	433.1	271.1	4.18	432.1	[M+H]+	C04608	Flavone	Apigenin 7-O-glucoside (Cosmosiin)
59	pma6586	567.3	405.2	3.99	566.3	[M+H]+	-	Flavone	Tricin O-glycerylhexoside
60	pma6558	313.08	298.05	7.34	314.08	[M-H]-	-	Flavone	Velutin
61	pmb0639	757.2	595.2	3.13	756.2	[M+H]+	-	Flavone	8-C-hexosyl-apigenin O-hexosyl-O-hexoside
62	pma6496	449.1	299.1	3.43	448.1	[M+H]+	-	Flavone	Luteolin 6-C-glucoside
63	pma0795	551	303.1	4.5	550	[M+H]+	-	Flavone	Tricetin O-malonylhexoside
64	pmb0603	625.1	301.6	4.13	624.1	[M+H]+	-	Flavone	Chrysoeriol O-hexosyl-O-hexoside
65	pmb0602	509.3	347.2	4.1	508.3	[M+H]+	-	Flavone	Syringetin 7-O-hexoside
66	pmb0569	509.2	347.1	3.89	508.2	[M+H]+	-	Flavone	Syringetin 5-O-hexoside
67	pmb3042	491.1	329.1	4.03	492.1	[M-H]-	-	Flavone	Tricin 5-O-hexoside
68	pmb0701	463.1	313.2	3.83	462.1	[M+H]+	-	Flavone	Chrysoeriol 8-C-hexoside
69	pme1662	287.084	167	6.98	286.084	[M+H]+	C09833	Flavone	sakuranetin
70	pma6518	771.21	177.1	4.2	770.21	[M+H]+	-	Flavone	C-pentosyl-chrysoeriol 7-O-feruloylhexoside
71	pme1611	433.121	313	3.74	434.121	[M-H]-	-	Flavone	Isohemiphloin
72	pmb2976	755.1	447.2	3.68	756.1	[M-H]-	-	Flavone	Chrysoeriol C-pentosyl-O-hexosyl-O-hexoside
73	pme0089	287.1	153	4.98	286.1	[M+H]+	C01514	Flavone	Luteolin
74	pmb0618	627.1	465.1	2.75	626.1	[M+H]+	-	Flavone	8-C-hexosyl-hesperetin O-hexoside
75	pmb3043	637.1	329.2	4	638.1	[M-H]-	-	Flavone	Tricin 5-O-rutinoside
76	pme0367	577.164	269.01	3.94	578.164	[M-H]-	-	Flavone	Apigenin 7-rutinoside (Isorhoifolin)
77	pme0332	577.164	269	4.01	578.164	[M-H]-	C12627	Flavone	Apigenin 7-O-neohesperidoside (Rhoifolin)
78	pmb3002	607.1	299	4.02	608.1	[M-H]-	-	Flavone	Chrysoeriol 7-O-rutinoside
79	pmb0631	581.1	515.4	3.14	580.1	[M+H]+	-	Flavone	C-hexosyl-luteolin C-pentoside
80	pmb2991	739.1	269.2	3.77	740.1	[M-H]-	-	Flavone	Apigenin O-hexosyl-O-rutinoside
81	pmb0672	771.1	463.1	3.96	770.1	[M+H]+	-	Flavone	6-C-hexosyl-apigenin O-feruloylhexoside
82	pmb0652	565.1	433.3	3.54	564.1	[M+H]+	-	Flavone	C-hexosyl-apigenin O-pentoside
83	pmb0592	771.1	463.2	3.8	770.1	[M+H]+	-	Flavone	Chrysoeriol O-hexosyl-O-rutinoside
84	pmb0661	609.1	463.3	3.7	608.1	[M+H]+	-	Flavone	Chrysoeriol C-hexosyl-O-rhamnoside
85	pmb0636	581.1	431.3	3.26	580.1	[M+H]+	-	Flavone	6-C-hexosyl luteolin O-pentoside
86	pmb0666	801.1	639.1	3.75	800.1	[M+H]+	-	Flavone	6-C-hexosyl-apigenin O-sinapoylhexoside
87	pmb0696	625	463	3.4	624	[M+H]+	-	Flavone	8-C-hexosyl chrysoeriol O-hexoside
88	pmb3028	535	491.3	3.7	536	[M-H]-	-	Flavone	Tricin O-sinapic acid
89	pmb0601	595.1	301.4	4.03	594.1	[M+H]+	-	Flavone	Chrysoeriol O-hexosyl-O-pentoside
90	pmb2978	563.1	269.1	3.95	564.1	[M-H]-	-	Flavone	Apigenin O-hexosyl-O-pentoside
91	pmb3041	521.1	329.2	3.76	522.1	[M-H]-	-	Flavone	Tricin O-saccharic acid
92	pma6516	757.3	595.2	3.49	756.3	[M+H]+	-	Flavone	C-hexosyl-apigenin O-hexosyl-O-hexoside
93	pmb3045	505.1	329.1	4.19	506.1	[M-H]-	-	Flavone	Tricin O-glucuronic acid
94	pmb3047	657.1	495.1	4.52	658.1	[M-H]-	-	Flavone	Tricin 4'-O-(syringyl alcohol) ether 5-O-hexoside
95	pmf0005	579.2	271	3.96	580.535	[M-H]-	C09793	Flavone	Narirutin
96	pmb0624	611.1	431.3	3.04	610.1	[M+H]+	-	Flavone	6-C-hexosyl-luteolin O-hexoside
97	pme1541	283.069	268	6.91	284.069	[M-H]-	C01470	Flavone	Acacetin
98	pmb2954	771.1	609.3	2.6	772.1	[M-H]-	-	Flavone	Luteolin O-hexosyl-O-hexosyl-O-hexoside
99	pmb0673	403.1	367.1	4.29	402.1	[M+H]+	-	Flavone	Apigenin 6-C-pentoside
100	pmb0681	403.1	367	4.24	402.1	[M+H]+	-	Flavone	Apigenin 8-C-pentoside
101	pme0324	255.058	153	6.9	254.058	[M+H]+	C10028	Flavone	Chrysin
102	pmb3023	449.1	287	3.32	450.1	[M-H]-	-	Flavone	Eriodictyol C-hexoside
103	pme0359	433.106	271.01	3.95	432.106	[M+H]+	-	Flavone	Apigenin 5-O-glucoside
104	pmb0732	669.1	331	3.77	668.1	[M+H]+	-	Flavone	Tricin 5-O-feruloylhexoside
105	pmb2987	487.1	163	2.93	488.1	[M-H]-	-	Flavone	Acacetin O-acetyl hexoside
106	pmb2999	461.1	299.1	3.97	462.1	[M-H]-	-	Flavone	Chrysoeriol 5-O-hexoside
107	pmb3000	503.1	341.1	3.92	504.1	[M-H]-	-	Flavone	Chrysoeriol O-acetylhexoside
108	pme0379	271.053	153.01	5.62	270.053	[M+H]+	C01477	Flavone	Apigenin
109	pmb0682	801	301.2	4.25	800	[M+H]+	-	Flavone	8-C-hexosyl-apigenin O-sinapoylhexoside
110	pmb2997	799.1	461.1	3.89	800.1	[M-H]-	-	Flavone	Chrysoeriol O-hexosyl-O-hexosyl-O-Glucuronic acid
111	pmb0587	639.1	477	3.25	638.1	[M+H]+	-	Flavone	Chrysoeriol O-glucuronic acid-O-hexoside
112	pmb0678	771.2	177.1	4.18	770.2	[M+H]+	-	Flavone	8-C-hexosyl-apigenin O-feruloylhexoside
113	pma6638	477.2	315	5.41	476.2	[M+H]+	-	Flavone	O-methylChrysoeriol 7-O-hexoside
114	pmb0623	625.2	607.1	2.94	624.2	[M+H]+	-	Flavone	6-C-hexosyl chrysoeriol O-hexoside
115	pma0724	435.1	285.1	3.76	434.1	[M+H]+	-	Flavone	Naringenin C-hexoside
116	pma0253	477.14	315	5.17	476.14	[M+H]+	-	Flavone	O-methylChrysoeriol 5-O-hexoside
117	pmb3014	641.1	285.3	4.58	642.1	[M-H]-	-	Flavone	Luteolin O-eudesmic acid-O-hexoside
118	pmb0620	787.1	625.1	2.85	786.1	[M+H]+	-	Flavone	Chrysoeriol 6-C-hexoside 8-C-hexoside-O-hexoside
119	pmb3894	329.1	229.1	5.84	330.1	[M-H]-	-	Flavonol	Di-O-methylquercetin
120	pme2977	347.3	285	6.56	346.251	[M+H]+	-	Flavonol	Troxerutin (Trihydroxyethyl rutin)
121	pmb0711	611.2	303.1	3.68	610.2	[M+H]+	-	Flavonol	Quercetin 7-O-rutinoside
122	pma6639	479.2	317.2	4.13	478.2	[M+H]+	-	Flavonol	Isorhamnetin O-hexoside
123	pmb0595	479.2	317.2	4.11	478.2	[M+H]+	-	Flavonol	Isorhamnetin 5-O-hexoside
124	pme3401	345	330	5.73	346.069	[M-H]-	C11620	Flavonol	Syringetin
125	pme1622	447.101	285	4.06	448.101	[M-H]-	C12249	Flavonol	Kaempferol 3-O-glucoside (Astragalin)
126	pme3288	329	314	6.58	330.074	[M-H]-	C01265	Flavonol	3,7-Di-O-methylquercetin
127	pme3267	447	285	3.98	448.101	[M-H]-	C12626	Flavonol	Kaempferol 3-O-galactoside (Trifolin)
128	pme0197	609.153	301	3.64	610.153	[M-H]-	C05625	Flavonol	Quercetin 3-O-rutinoside (Rutin)
129	pma0214	479	317.1	3.89	478	[M+H]+	-	Flavonol	methylQuercetin O-hexoside
130	pme1521	303.058	125	4.09	304.058	[M-H]-	C01617	Flavonol	Dihydroquercetin (Taxifolin)
131	pme0369	593.159	285	3.88	594.159	[M-H]-	-	Flavonol	Kaempferol 3-O-rutinoside (Nicotiflorin)
132	pme2898	321.05	303	3.5	320.053	[M+H]+	C02906	Flavonol	Dihydromyricetin
133	pme1605	593.159	285	3.81	594.159	[M-H]-	-	Flavonol	Kaempferol 3-O-robinobioside (Biorobin)
134	pme0361	435.085	303	4.05	434.085	[M+H]+	-	Flavonol	Quercetin 3-alpha-L-arabinofuranoside (Avicularin)
135	pme3211	463	301	3.83	464.096	[M-H]-	C05623	Flavonol	Quercetin 3-O-glucoside (Isotrifoliin)
136	pme2493	579.2	287.1	3.75	578.164	[M+H]+	C16981	Flavonol	Kaempferol 3,7-dirhamnoside (Kaempferitrin)
137	pmb3013	519.1	314.2	4.28	520.1	[M-H]-	-	Flavonol	Isorhamnetin O-acetyl-hexoside
138	pma6389	345.2	177.2	6.2	344.2	[M+H]+	C04444	Flavonol	Ayanin
139	pme1500	313.079	283	7.33	314.079	[M-H]-	-	Flavonol	Kumatakenin
140	pme1478	317	151	4.44	318.038	[M-H]-	C10107	Flavonol	Myricetin
141	pme3129	463	301	4.16	464.096	[M-H]-	-	Flavonol	Quercetin 4'-O-glucoside (Spiraeoside)
142	pme1539	623.169	314	3.76	624.169	[M-H]-	-	Flavonol	Isorhamnetin 3-O-neohesperidoside
143	pme2963	287.06	259	4.59	288.063	[M-H]-	C00974	Flavonol	Aromadedrin (Dihydrokaempferol)
144	pma1116	301.1	286	4.06	300.1	[M+H]+	C10098	Flavonol	Kaempferide
145	pme3514	301	151	5.08	302.043	[M-H]-	C10105	Flavonol	Morin
146	pme3393	287	149	3.8	288.063	[M-H]-	C01378	Flavonol	Fustin
147	pmf0548	563	353	3.34	596.138	[M-H]-	C10181	Other flavonoids	Schaftoside
148	pmf0381	563.14	353	3.38	564.148	[M-H]-	-	Other flavonoids	Vicenin-3
149	pmf0234	563.1	443.1	3.47	564.148	[M-H]-	-	Other flavonoids	Isoschaftoside
150	pmf0375	479.119	317	4.12	478.111	[M+H]+	-	Other flavonoids	Isorhamnetin 3-O-glucoside
151	pmf0109	312.9	253	7.11	314.079	[M-H]-	-	Other flavonoids	3-O-Acetylpinobanksin
152	pmf0204	465.096	303	3.79	464.096	[M+H]+	-	Other flavonoids	Hyperoside
153	pmf0208	465.096	303	3.9	464.096	[M+H]+	-	Other flavonoids	Isoquercitroside
154	pmf0279	465.095	229.2	3.76	464.095	[M+H]+	-	Other flavonoids	Gossypitrin
155	pmf0247	449.101	299.2	3.51	448.101	[M+H]+	C10114	Other flavonoids	Orientin
156	pmf0265	177.027	88.9	4.44	178.027	[M-H]-	C09001	Other flavonoids	5,7-Dihydroxychromone
157	pmf0179	623.169	315.1	3.93	624.169	[M-H]-	-	Other flavonoids	Narcissoside
158	pmf0274	301.043	211.4	5.1	302.043	[M-H]-	-	Other flavonoids	Herbacetin
159	pmf0151	300.9	151	5.08	302.24	[M-H]-	-	Other flavonoids	Quercetin
160	pmf0549	607.166	299	4.06	608.174	[M-H]-	C10039	Other flavonoids	Diosmin
161	pmf0472	565.156	271.1	4	564.148	[M+H]+	C04858	Other flavonoids	Apiin
162	pme1665	593.16	311	3.32	594.159	[M-H]-	C08064	Other flavonoids	Isovitexin 7-O-glucoside (Saponarin)
163	pmf0370	479.2	317	4.52	478.148	[M+H]+	-	Other flavonoids	Persicoside
164	pmf0393	317.103	177	7.11	316.095	[M+H]+	-	Other flavonoids	Persicogenin
165	pmf0383	345.097	284	6.76	344.09	[M+H]+	C19807	Other flavonoids	5,7-Dihydroxy-3',4',5'-trimethoxyflavone
166	pmf0360	449.1	151	3.97	450.116	[M-H]-	C17449	Other flavonoids	Astilbin
167	pmf0570	419.1	257	3.85	418.126	[M+H]+	C16978	Other flavonoids	Liquiritin
168	pmf0568	301.1	168	5.71	300.063	[M+H]+	C10534	Other flavonoids	Tectorigenin
169	pmf0363	301.1	258	6.31	300.063	[M+H]+	-	Other flavonoids	Hydroxygenkwanin
170	pmf0583	435.1	167	4.36	436.137	[M-H]-	C01604	Other flavonoids	Phloridzin
171	pmf0417	595.166	287	3.8	596.174	[M-H]-	C09732	Other flavonoids	Eriocitrin
172	pmc1990	299.1	223.1	6.77	300.1	[M-H]-	-	Flavanone	4'-Hydroxy-5,7-dimethoxyflavanone
173	pme2950	611.19	303	4.14	610.19	[M+H]+	C09755	Flavanone	Hesperetin 7-rutinoside (Hesperidin)
174	pme0002	611.2	303	4.23	610.19	[M+H]+	C09806	Flavanone	Hesperetin 7-O-neohesperidoside (Neohesperidin)
175	pme2957	271.07	151	5.59	272.069	[M-H]-	C06561	Flavanone	Naringenin chalcone
176	pmf0058	271	150.894	5.6	272.068	[M-H]-	C00509	Flavanone	4',5,7-Trihydroxyflavanone
177	pme0376	271.069	151	5.6	272.068	[M-H]-	C00509	Flavanone	Naringenin
178	pme1598	463.132	301	4.01	464.132	[M-H]-	-	Flavanone	Hesperetin 5-O-glucoside
179	pme3237	257	137	5.02	256.074	[M+H]+	C09762	Flavanone	Liquiritigenin
180	pme3461	301.1	151	5.71	302.279	[M-H]-	C09756	Flavanone	Homoeriodictyol
181	pme0371	433.121	271	4.19	434.121	[M-H]-	C09099	Flavanone	Naringenin 7-O-glucoside (Prunin)
182	pme1580	287.063	135	5.02	288.063	[M-H]-	C05631	Flavanone	Eriodictyol
183	pme2982	257.1	153	7	256.074	[M+H]+	C09827	Flavanone	Pinocembrin (Dihydrochrysin)
184	pme2321	303.079	153	5.81	302.079	[M+H]+	C01709	Flavanone	Hesperetin
185	pma0791	521	273	4.49	520	[M+H]+	-	Flavanone	Naringenin O-malonylhexoside
186	pme0330	579.179	271	4.06	580.179	[M-H]-	C09789	Flavanone	Naringenin 7-O-neohesperidoside (Naringin)
187	pme1600	303.079	167	6.24	302.079	[M+H]+	-	Flavanone	7-O-Methyleriodictyol
188	pme1201	273.084	167	5.52	274.084	[M-H]-	C00774	Flavanone	Phloretin
189	pme3285	275	139	3.43	274.084	[M+H]+	C09320	Flavanone	Afzelechin (3,5,7,4'-Tetrahydroxyflavan)
190	pme3466	287.08	153	6.95	286.084	[M+H]+	C05334	Flavanone	Isosakuranetin (4'-Methylnaringenin)
191	pme3263	269	225	4.5	270.053	[M-H]-	C02495	Isoflavone	2'-Hydroxydaidzein
192	pme0355	255.058	137	4.9	254.058	[M+H]+	C10208	Isoflavone	Daidzein
193	pme3292	283	268	7.11	284.069	[M-H]-	C10521	Isoflavone	Prunetin
194	pme3209	431	269	3.94	432.106	[M-H]-	C09126	Isoflavone	Genistein 7-O-Glucoside (Genistin)
195	pme3250	285	270	7.12	284.069	[M+H]+	C00814	Isoflavone	Biochanin A
196	pme3276	285	217	4.93	286.048	[M-H]-	C12134	Isoflavone	2'-Hydroxygenistein
197	pme1568	285.048	257	4.99	286.048	[M-H]-	C10510	Isoflavone	Orobol (5,7,3',4'-tetrahydroxyisoflavone)
198	pme0431	577	287	3.64	576.127	[M+H]+	-	Proanthocyanidins	Procyanidin A1
199	pme0433	577	287.01	3.91	576.127	[M+H]+	C10237	Proanthocyanidins	Procyanidin A2
200	pme0436	577.1	407.1	2.87	578.142	[M-H]-	-	Proanthocyanidins	Procyanidin B3
201	pmb0837	577.1	425.3	2.87	576.1	[M+H]+	-	Proanthocyanidins	Procyanidin A3
