# Supplementary material for: Differential Flavonoids and Carotenoids Profiles in Grains of Six Poaceae Crops
Source: Foods. 2022 Jul 12;11(14):2068. doi: 10.3390/foods11142068 (PMC9325323; doi:10.3390/foods11142068)
Supplement: Supplementary file 1 [file foods-11-02068-s001.zip › Supplementary Table S4.xlsx]

## Sheet: Supplementary Table 4
Supplementary Table S4. The annotation of carotenoids metabolite.
Index	ID	Molecular Weight (Da)	Ion mode	Ionization model	Q1 (Da)	Q3 (Da)	KEGG ID	Class	Compounds
1	C01	536.438	positive	[M+H]+	537.5	123.2	C05433	Carotene	α-Carotene
2	C08	536.438	positive	[M+H]+	537.6	177.1	C02094	Carotene	β-Carotene
3	C15	544.501	positive	[M+H]+	545.3	81	C05421	Carotene	(E/Z)-Phytoene
4	5,6epoxy-lut(C10:0/C16:0)	976.4	positive	[M+H-172]+	805.4	549.4	--	Carotenoid esters	5,6epoxy-lutein-caprate-palmitate
5	lut(C10:0)	722.7	positive	[M+H-18]+	705.7	533.5	--	Carotenoid esters	lutein caprate
6	lut(C16:0)	806.8	positive	[M+H-18]+	789.8	533.5	--	Carotenoid esters	lutein palmitate
7	lut(C16:0/C16:0)	1044.8	positive	[M+H-256]+	789.8	533.5	--	Carotenoid esters	lutein dipalmitate
8	lut(C18:0)	834.8	positive	[M+H-18]+	817.8	533.5	--	Carotenoid esters	lutein stearate
9	lut(C18:0/C18:0)	1100.9	positive	[M+H-284]+	817.9	533.5	--	Carotenoid esters	lutein distearate
10	lut(C18:1)	832.7	positive	[M+H-18]+	815.7	533.4	--	Carotenoid esters	lutein oleate
11	neoc(C16:0)	838.7	positive	[M+H-18]+	821.7	565.5	--	Carotenoid esters	neochrome palmitate
12	rub(C16:0)	790.7	positive	[M+H]+	791.7	535.4	--	Carotenoid esters	rubixanthin palmitate
13	vio(C12:0/C14:0)	992.8	positive	[M+H]+	993.8	975.7	--	Carotenoid esters	violaxanthin-myristate-laurate
14	vio(C14:0/C14:0)	1020.8	positive	[M+H]+	1021.8	793.7	--	Carotenoid esters	violaxanthin dimyristate
15	vio(C14:0/C16:0)	1049	positive	[M+H]+	1050	793.8	--	Carotenoid esters	violaxanthin-myristate-palmitate
16	vio(C16:0/C16:0)	1076.9	positive	[M+H]+	1077.9	821.7	--	Carotenoid esters	violaxanthin dipalmitate
17	zea(C16:0)	806.8	positive	[M+H]+	807.8	551.5	--	Carotenoid esters	zeaxanthin palmitate
18	β-cryp(C16:0)	790.9	positive	[M+H]+	791.9	535.5	--	Carotenoid esters	β-cryptoxanthin palmitate
19	C02	584.423	positive	[M+H]+	585.5	175.4	C08579	Xanthophylls	Antheraxanthin
20	C04	568.428	positive	[M+H]+	569.4	477.5	C06098	Xanthophylls	Zeaxanthin
21	C05	600.418	positive	[M+H]+	601.4	565.4	C08614	Xanthophylls	Violaxanthin
22	C07	600.418	positive	[M+H]+	601.4	565.5	C13431	Xanthophylls	Neoxanthin
23	C09	568.428	positive	[M+H-18]+	551.5	175.4	C08601	Xanthophylls	Lutein
24	C10	552.433	positive	[M+H]+	553.5	177.4	C08591	Xanthophylls	β-Cryptoxanthin
25	C11	596.84	positive	[M+H]+	597.3	147.1	C08580	Xanthophylls	Astaxanthin
26	C14	584.871	positive	[M+H]+	585.5	109.1	C08584	Xanthophylls	Capsanthin
27	C17	552.43	positive	[M+H]+	553.5	123.1	C15981	Xanthophylls	α-Cryptoxanthin
28	C18	600.42	positive	[M+H]+	601.4	109	C08585	Xanthophylls	Capsorubin
29	β-citraurin	432.6	positive	[M+H]+	433.3	341.1	C20894	Xanthophylls	β-citraurin
